# Supplementary material for: Regulation of Proteins in Human Skeletal Muscle: The Role of Transcription
Source: Sci Rep. 2020 Feb 26;10:3514. doi: 10.1038/s41598-020-60578-2 (PMC7044165; doi:10.1038/s41598-020-60578-2)
Supplement: Supplementary file 1 — Dataset 1. Processed transcriptomic and proteomic data. [file 41598_2020_60578_MOESM1_ESM.xlsx]

## Sheet: BL_proteins vs. BL_mRNA 
Protein IDs	Protein names	Protein, Median_Log2 FoldChange	Protein, Wilcoxon signed rank test P-value	Protein, Wilcoxon signed rank test Q-value	Protein_Significant, Q<0.05	Gene names	Main_gene, the_greatest_mRNA_expression	mRNA, Median_Log2 FoldChange	mRNA_Significant, Padj<0.05_|Log2 FoldChange|>Log2(1.25)
P02461;CON__P04258	Collagen alpha-1(III) chain	1.14647	0.015625	0.0496875	+	COL3A1	COL3A1	2.71272	+
Q9Y3D6	Mitochondrial fission 1 protein	0.829438	0.0078125	0.0310547	+	FIS1	FIS1	-0.243024
Q9UBQ5	Eukaryotic translation initiation factor 3 subunit K	0.794022	0.0078125	0.0310547	+	EIF3K	EIF3K	-0.211798
P08123	Collagen alpha-2(I) chain	0.792208	0.000244141	0.00606537	+	COL1A2	COL1A2	2.1376	+
P62269	40S ribosomal protein S18	0.79046	0.015625	0.0496875	+	RPS18	RPS18	-0.138396
P02452	Collagen alpha-1(I) chain	0.776574	0.000488281	0.00808716	+	COL1A1	COL1A1	3.40541	+
Q05707	Collagen alpha-1(XIV) chain	0.715257	0.00976562	0.0352894	+	COL14A1	COL14A1	2.60435	+
P62899	60S ribosomal protein L31	0.645501	0.000976562	0.00808716	+	RPL31	RPL31	-0.12666
P15880	40S ribosomal protein S2	0.624608	0.00146484	0.0102154	+	RPS2	RPS2	-0.242382
P14625;Q58FF3	Endoplasmin	0.622915	0.00927734	0.0352894	+	HSP90B1	HSP90B1	0.28797
P03891	NADH-ubiquinone oxidoreductase chain 2	0.609245	0.015625	0.0496875	+	MT-ND2	MT-ND2	-0.162165
Q9BXN1	Asporin	0.608183	0.00488281	0.0229694	+	ASPN	ASPN	1.84303	+
P27797	Calreticulin	0.605849	0.0117188	0.0419658	+	CALR	CALR	0.167478
P23381	Tryptophan--tRNA ligase, cytoplasmic;T1-TrpRS;T2-TrpRS	0.582945	0.00524902	0.0234437	+	WARS	WARS	0.466195	+
P04083	Annexin A1	0.568422	0.000976562	0.00808716	+	ANXA1	ANXA1	1.17826	+
Q96IX5	Up-regulated during skeletal muscle growth protein 5	0.547601	0.000976562	0.00808716	+	USMG5	USMG5	-0.014187
Q00325	Phosphate carrier protein, mitochondrial	0.547512	0.00012207	0.00606537	+	SLC25A3	SLC25A3	0.0488937
P30837	Aldehyde dehydrogenase X, mitochondrial	0.540087	0.015625	0.0496875	+	ALDH1B1	ALDH1B1	0.505369
A0A096LP55;P07919	Cytochrome b-c1 complex subunit 6;Cytochrome b-c1 complex subunit 6, mitochondrial	0.513057	0.015625	0.0496875	+	UQCRHL;UQCRH	UQCRH	-0.0782202
Q5HYK3	2-methoxy-6-polyprenyl-1,4-benzoquinol methylase, mitochondrial	0.483154	0.00683594	0.0284532	+	COQ5	COQ5	-0.186424
P09669	Cytochrome c oxidase subunit 6C	0.483049	0.00292969	0.0160628	+	COX6C	COX6C	-0.0720501
P00403	Cytochrome c oxidase subunit 2	0.478192	0.0012207	0.00874287	+	MT-CO2	MT-CO2	0.210961
P56539	Caveolin-3	0.475628	0.015625	0.0496875	+	CAV3	CAV3	-0.233261
P12235;P05141;Q9H0C2	ADP/ATP translocase 1;ADP/ATP translocase 2;ADP/ATP translocase 2, N-terminally processed	0.475151	0.00402832	0.0198914	+	SLC25A4;SLC25A5	SLC25A4	0.0753299
P68402	Platelet-activating factor acetylhydrolase IB subunit beta	0.46423	0.0078125	0.0310547	+	PAFAH1B2	PAFAH1B2	0.133662
P23297	Protein S100-A1	0.46366	0.00012207	0.00606537	+	S100A1	S100A1	0.242345
O43920	NADH dehydrogenase [ubiquinone] iron-sulfur protein 5	0.461893	0.0078125	0.0310547	+	NDUFS5	NDUFS5	-0.227946
Q14103;O14979	Heterogeneous nuclear ribonucleoprotein D0;Heterogeneous nuclear ribonucleoprotein D-like	0.461356	0.00488281	0.0229694	+	HNRNPD;HNRNPDL	HNRNPDL	-0.333755
O75964	ATP synthase subunit g, mitochondrial	0.457364	0.00231934	0.0139687	+	ATP5L	ATP5L	-0.113711
P15954	Cytochrome c oxidase subunit 7C, mitochondrial	0.450739	0.00244141	0.0143772	+	COX7C	COX7C	-0.0991343
P08865	40S ribosomal protein SA	0.450599	0.00488281	0.0229694	+	RPSA	RPSA	-0.269653
O00217	NADH dehydrogenase [ubiquinone] iron-sulfur protein 8, mitochondrial	0.436877	0.00195312	0.0120367	+	NDUFS8	NDUFS8	-0.179868
P17540;P12532	Creatine kinase S-type, mitochondrial	0.435124	0.0012207	0.00874287	+	CKMT2	CKMT2	0.397666
P83731	60S ribosomal protein L24	0.433152	0.000976562	0.00808716	+	RPL24	RPL24	-0.352529
Q16718	NADH dehydrogenase [ubiquinone] 1 alpha subcomplex subunit 5	0.432404	0.0134277	0.0458614	+	NDUFA5	NDUFA5	-0.183087
P25705	ATP synthase subunit alpha, mitochondrial	0.431702	0.00012207	0.00606537	+	ATP5A1	ATP5A1	0.0227832
P24311	Cytochrome c oxidase subunit 7B, mitochondrial	0.431115	0.0078125	0.0310547	+	COX7B	COX7B	-0.0640502
O00483	Cytochrome c oxidase subunit NDUFA4	0.427408	0.0012207	0.00874287	+	NDUFA4	NDUFA4	0.0215813
P05198	Eukaryotic translation initiation factor 2 subunit 1	0.422492	0.0136719	0.0458614	+	EIF2S1	EIF2S1	-0.213502
Q07021	Complement component 1 Q subcomponent-binding protein, mitochondrial	0.418517	0.00292969	0.0160628	+	C1QBP	C1QBP	-0.124967
P62937	Peptidyl-prolyl cis-trans isomerase A;Peptidyl-prolyl cis-trans isomerase A, N-terminally processed	0.416572	0.00012207	0.00606537	+	PPIA	PPIA	0.515159	+
P30049	ATP synthase subunit delta, mitochondrial	0.415548	0.000488281	0.00808716	+	ATP5D	ATP5D	-0.29814
Q13011	Delta(3,5)-Delta(2,4)-dienoyl-CoA isomerase, mitochondrial	0.414055	0.000244141	0.00606537	+	ECH1	ECH1	0.105106
P24310	Cytochrome c oxidase subunit 7A1, mitochondrial	0.410462	0.00170898	0.0111364	+	COX7A1	COX7A1	-0.326851
O14521	Succinate dehydrogenase [ubiquinone] cytochrome b small subunit, mitochondrial	0.406481	0.0078125	0.0310547	+	SDHD	SDHD	-0.174566
P00395	Cytochrome c oxidase subunit 1	0.404931	0.00292969	0.0160628	+	MT-CO1	MT-CO1	-0.0706337
Q15365;Q15366;P57721;P57723	Poly(rC)-binding protein 1;Poly(rC)-binding protein 2	0.396169	0.000976562	0.00808716	+	PCBP1;PCBP2	PCBP1	-0.344127
P23396	40S ribosomal protein S3	0.394967	0.00683594	0.0284532	+	RPS3	RPS3	-0.40029	+
P06576	ATP synthase subunit beta, mitochondrial	0.391119	0.00012207	0.00606537	+	ATP5B	ATP5B	0.207027
Q02978	Mitochondrial 2-oxoglutarate/malate carrier protein	0.390994	0.000366211	0.00710092	+	SLC25A11	SLC25A11	-0.0952207
P07339	Cathepsin D;Cathepsin D light chain;Cathepsin D heavy chain	0.390356	0.0012207	0.00874287	+	CTSD	CTSD	-0.0698228
Q8IWX7	Protein unc-45 homolog B	0.389964	0.000244141	0.00606537	+	UNC45B	UNC45B	-0.22087
P22392;O60361;P15531	Nucleoside diphosphate kinase B;Putative nucleoside diphosphate kinase	0.388958	0.000976562	0.00808716	+	NME2;NME2P1	NME2P1	0.113761
P61026;P51153;Q92930;P61006;P59190	Ras-related protein Rab-10	0.387221	0.00585938	0.0260235	+	RAB10	RAB10	-0.398249
P36542	ATP synthase subunit gamma, mitochondrial	0.3844	0.000244141	0.00606537	+	ATP5C1	ATP5C1	0.121778
P40926	Malate dehydrogenase, mitochondrial	0.384095	0.00231934	0.0139687	+	MDH2	MDH2	-0.0618645
P48735	Isocitrate dehydrogenase [NADP], mitochondrial	0.383633	0.0012207	0.00874287	+	IDH2	IDH2	0.00564896
P31930	Cytochrome b-c1 complex subunit 1, mitochondrial	0.383006	0.000854492	0.00808716	+	UQCRC1	UQCRC1	0.0851054
Q9BQE3;Q71U36;P68363	Tubulin alpha-1C chain;Tubulin alpha-1A chain;Tubulin alpha-1B chain	0.380307	0.00012207	0.00606537	+	TUBA1C;TUBA1A;TUBA1B	TUBA1A	0.874807	+
P26038	Moesin	0.375929	0.0136719	0.0458614	+	MSN	MSN	0.695997	+
P10606	Cytochrome c oxidase subunit 5B, mitochondrial	0.371982	0.00170898	0.0111364	+	COX5B	COX5B	0.0181133
P07954	Fumarate hydratase, mitochondrial	0.37161	0.00012207	0.00606537	+	FH	FH	0.0581545
Q9Y2J8	Protein-arginine deiminase type-2	0.370036	0.000854492	0.00808716	+	PADI2	PADI2	0.190531
Q9UI09	NADH dehydrogenase [ubiquinone] 1 alpha subcomplex subunit 12	0.369751	0.00146484	0.0102154	+	NDUFA12	NDUFA12	-0.100664
P30042	ES1 protein homolog, mitochondrial	0.369596	0.00402832	0.0198914	+	C21orf33	C21orf33	0.402451
P20674	Cytochrome c oxidase subunit 5A, mitochondrial	0.367267	0.00671387	0.0284532	+	COX5A	COX5A	0.0143769
P49748	Very long-chain specific acyl-CoA dehydrogenase, mitochondrial	0.36588	0.000244141	0.00606537	+	ACADVL	ACADVL	0.187887
P24539	ATP synthase F(0) complex subunit B1, mitochondrial	0.365876	0.000244141	0.00606537	+	ATP5F1	ATP5F1	0.109664
Q92523	Carnitine O-palmitoyltransferase 1, muscle isoform	0.362153	0.00610352	0.0269572	+	CPT1B	CPT1B	-0.234927
O75390	Citrate synthase, mitochondrial	0.361994	0.00012207	0.00606537	+	CS	CS	0.0670305
P99999;CON__P62894	Cytochrome c	0.361238	0.00402832	0.0198914	+	CYCS	CYCS	-0.0507196
P61604	10 kDa heat shock protein, mitochondrial	0.361063	0.000976562	0.00808716	+	HSPE1	HSPE1	-0.0585431
Q16698	2,4-dienoyl-CoA reductase, mitochondrial	0.352553	0.000244141	0.00606537	+	DECR1	DECR1	0.308955
Q9NP97;Q8TF09	Dynein light chain roadblock-type 1;Dynein light chain roadblock-type 2	0.351825	0.015625	0.0496875	+	DYNLRB1;DYNLRB2	DYNLRB1	-0.241014
Q9UDW1	Cytochrome b-c1 complex subunit 9	0.349683	0.00976562	0.0352894	+	UQCR10	UQCR10	-0.187394
Q9NX14	NADH dehydrogenase [ubiquinone] 1 beta subcomplex subunit 11, mitochondrial	0.34938	0.000976562	0.00808716	+	NDUFB11	NDUFB11	-0.337049
Q9Y2Q3	Glutathione S-transferase kappa 1	0.34555	0.015625	0.0496875	+	GSTK1	GSTK1	0.137237
Q71DI3;Q16695;P84243;P68431;Q6NXT2	Histone H3.2;Histone H3.1t;Histone H3.3;Histone H3.1;Histone H3.3C	0.345208	0.00012207	0.00606537	+	HIST2H3A;HIST3H3;H3F3A;HIST1H3A;H3F3C	H3F3A	-0.077857
O75947	ATP synthase subunit d, mitochondrial	0.344292	0.000610352	0.00808716	+	ATP5H	ATP5H	-0.0848801
Q13423	NAD(P) transhydrogenase, mitochondrial	0.339661	0.000854492	0.00808716	+	NNT	NNT	0.166565
Q9H7Z7	Prostaglandin E synthase 2;Prostaglandin E synthase 2 truncated form	0.335283	0.0136719	0.0458614	+	PTGES2	PTGES2	-0.040722
Q14204	Cytoplasmic dynein 1 heavy chain 1	0.334601	0.00341797	0.01776	+	DYNC1H1	DYNC1H1	-0.0444687
P27824	Calnexin	0.333062	0.000976562	0.00808716	+	CANX	CANX	0.213651
P38646	Stress-70 protein, mitochondrial	0.327471	0.00012207	0.00606537	+	HSPA9	HSPA9	-0.10167
P53597	Succinyl-CoA ligase [ADP/GDP-forming] subunit alpha, mitochondrial	0.326663	0.000976562	0.00808716	+	SUCLG1	SUCLG1	-0.0415843
O14949	Cytochrome b-c1 complex subunit 8	0.324094	0.000976562	0.00808716	+	UQCRQ	UQCRQ	0.104443
P47985;P0C7P4	Cytochrome b-c1 complex subunit Rieske, mitochondrial;Cytochrome b-c1 complex subunit 11;Putative cytochrome b-c1 complex subunit Rieske-like protein 1	0.318665	0.000366211	0.00710092	+	UQCRFS1;UQCRFS1P1	UQCRFS1	0.0327175
P13073	Cytochrome c oxidase subunit 4 isoform 1, mitochondrial	0.31765	0.000610352	0.00808716	+	COX4I1	COX4I1	0.185894
P05413	Fatty acid-binding protein, heart	0.316551	0.00170898	0.0111364	+	FABP3	FABP3	-0.161654
Q58FF8	Putative heat shock protein HSP 90-beta 2	0.312934	0.0134277	0.0458614	+	HSP90AB2P	HSP90AB2P	-0.339803
Q16795	NADH dehydrogenase [ubiquinone] 1 alpha subcomplex subunit 9, mitochondrial	0.312081	0.000976562	0.00808716	+	NDUFA9	NDUFA9	-0.0727339
P12109	Collagen alpha-1(VI) chain	0.311377	0.000610352	0.00808716	+	COL6A1	COL6A1	0.968909	+
P62805	Histone H4	0.310396	0.00012207	0.00606537	+	HIST1H4A	HIST1H4A	NaN
P12111	Collagen alpha-3(VI) chain	0.309707	0.0012207	0.00874287	+	COL6A3	COL6A3	1.44732	+
Q13557	Calcium/calmodulin-dependent protein kinase type II subunit delta	0.309619	0.00292969	0.0160628	+	CAMK2D	CAMK2D	0.0476049
P20807	Calpain-3	0.309346	0.00976562	0.0352894	+	CAPN3	CAPN3	-0.503912
P04179	Superoxide dismutase [Mn], mitochondrial	0.307354	0.0012207	0.00874287	+	SOD2	SOD2	-0.0804257
O14880	Microsomal glutathione S-transferase 3	0.306423	0.00292969	0.0160628	+	MGST3	MGST3	-0.286911
P14927	Cytochrome b-c1 complex subunit 7	0.306407	0.00305176	0.0161743	+	UQCRB	UQCRB	-0.103023
P51884;CON__Q05443	Lumican	0.303898	0.00805664	0.0317081	+	LUM	LUM	2.16045	+
Q9BUR5	Apolipoprotein O	0.302723	0.000976562	0.00808716	+	APOO	APOO	-0.0760684
O75306	NADH dehydrogenase [ubiquinone] iron-sulfur protein 2, mitochondrial	0.301854	0.00683594	0.0284532	+	NDUFS2	NDUFS2	0.185129
P08572	Collagen alpha-2(IV) chain;Canstatin	0.301512	0.00195312	0.0120367	+	COL4A2	COL4A2	2.1336	+
P31040	Succinate dehydrogenase [ubiquinone] flavoprotein subunit, mitochondrial	0.300016	0.0134277	0.0458614	+	SDHA	SDHA	-0.0304947
P18859	ATP synthase-coupling factor 6, mitochondrial	0.298911	0.00195312	0.0120367	+	ATP5J	ATP5J	-0.217735
P30044	Peroxiredoxin-5, mitochondrial	0.295275	0.000366211	0.00710092	+	PRDX5	PRDX5	-0.0168537
P28331	NADH-ubiquinone oxidoreductase 75 kDa subunit, mitochondrial	0.292022	0.000610352	0.00808716	+	NDUFS1	NDUFS1	0.142375
P08670;P41219;CON__Q9DCV7;CON__Q3KNV1;CON__P08729;CON__P05787;CON__Q9H552;CON__Q9NSB2;CON__Q6ISB0;P08729;P05787;Q16352;P07196;Q9NSB2;P07197;P12036	Vimentin	0.291578	0.0078125	0.0310547	+	VIM	VIM	1.28065
P07355;A6NMY6	Annexin A2;Putative annexin A2-like protein	0.291261	0.00170898	0.0111364	+	ANXA2;ANXA2P2	ANXA2	0.794543	+
Q9UIJ7	GTP:AMP phosphotransferase AK3, mitochondrial	0.288681	0.000976562	0.00808716	+	AK3	AK3	-0.218407
Q99798	Aconitate hydratase, mitochondrial	0.287099	0.00170898	0.0111364	+	ACO2	ACO2	-0.0248515
O95299	NADH dehydrogenase [ubiquinone] 1 alpha subcomplex subunit 10, mitochondrial	0.286665	0.00341797	0.01776	+	NDUFA10	NDUFA10	0.0522939
P02794	Ferritin heavy chain;Ferritin heavy chain, N-terminally processed	0.286613	0.000976562	0.00808716	+	FTH1	FTH1	-0.461371	+
P00505	Aspartate aminotransferase, mitochondrial	0.286462	0.00854492	0.0328175	+	GOT2	GOT2	0.155956
Q9H0U4;Q92928;P62820	Ras-related protein Rab-1B;Putative Ras-related protein Rab-1C;Ras-related protein Rab-1A	0.285058	0.00244141	0.0143772	+	RAB1B;RAB1C;RAB1A	RAB1B	-0.11193
P33121;Q9UKU0	Long-chain-fatty-acid--CoA ligase 1	0.284428	0.010498	0.0377645	+	ACSL1	ACSL1	-0.143592
O75367	Core histone macro-H2A.1	0.283018	0.0078125	0.0310547	+	H2AFY	H2AFY	-0.102447
P50461	Cysteine and glycine-rich protein 3	0.282258	0.000854492	0.00808716	+	CSRP3	CSRP3	-0.486102	+
P37802	Transgelin-2	0.281987	0.00292969	0.0160628	+	TAGLN2	TAGLN2	0.854044	+
Q99880;Q99879;Q99877;Q93079;Q5QNW6;P62807;P58876;P57053;O60814;Q96A08	Histone H2B type 1-L;Histone H2B type 1-M;Histone H2B type 1-N;Histone H2B type 1-H;Histone H2B type 2-F;Histone H2B type 1-C/E/F/G/I;Histone H2B type 1-D;Histone H2B type F-S;Histone H2B type 1-K;Histone H2B type 1-A	0.28155	0.000976562	0.00808716	+	HIST1H2BL;HIST1H2BM;HIST1H2BN;HIST1H2BH;HIST2H2BF;HIST1H2BC;HIST1H2BD;H2BFS;HIST1H2BK;HIST1H2BA	HIST1H2BD	-0.208448
P31946	14-3-3 protein beta/alpha;14-3-3 protein beta/alpha, N-terminally processed	0.278985	0.00305176	0.0161743	+	YWHAB	YWHAB	0.00648853
O75746	Calcium-binding mitochondrial carrier protein Aralar1	0.278064	0.00524902	0.0234437	+	SLC25A12	SLC25A12	-0.0683447
P30084	Enoyl-CoA hydratase, mitochondrial	0.277069	0.00012207	0.00606537	+	ECHS1	ECHS1	-0.0141677
P12110	Collagen alpha-2(VI) chain	0.276368	0.00976562	0.0352894	+	COL6A2	COL6A2	1.21227	+
O75323	Protein NipSnap homolog 2	0.276357	0.00195312	0.0120367	+	NIPSNAP2	NIPSNAP2	-0.206649
P12277	Creatine kinase B-type	0.276157	0.00170898	0.0111364	+	CKB	CKB	0.589765
P19404	NADH dehydrogenase [ubiquinone] flavoprotein 2, mitochondrial	0.273632	0.00524902	0.0234437	+	NDUFV2	NDUFV2	-0.542754
P25786	Proteasome subunit alpha type-1	0.270903	0.00683594	0.0284532	+	PSMA1	PSMA1	0.00129256
P21912	Succinate dehydrogenase [ubiquinone] iron-sulfur subunit, mitochondrial	0.269732	0.00292969	0.0160628	+	SDHB	SDHB	0.0210362
Q9NZ45	CDGSH iron-sulfur domain-containing protein 1	0.26972	0.00292969	0.0160628	+	CISD1	CISD1	-0.255656
P35232	Prohibitin	0.269211	0.000244141	0.00606537	+	PHB	PHB	-0.154446
O95210	Starch-binding domain-containing protein 1	0.266403	0.000976562	0.00808716	+	STBD1	STBD1	-0.245092
Q9BUF5	Tubulin beta-6 chain	0.264925	0.0012207	0.00874287	+	TUBB6	TUBB6	0.708966
O94919	Endonuclease domain-containing 1 protein	0.264891	0.015625	0.0496875	+	ENDOD1	ENDOD1	-0.387646
P63241;Q6IS14;Q9GZV4	Eukaryotic translation initiation factor 5A-1;Eukaryotic translation initiation factor 5A-1-like	0.263917	0.000244141	0.00606537	+	EIF5A;EIF5AL1	EIF5A	-0.112707
P38117	Electron transfer flavoprotein subunit beta	0.26358	0.0012207	0.00874287	+	ETFB	ETFB	-0.125791
P48047	ATP synthase subunit O, mitochondrial	0.262044	0.000244141	0.00606537	+	ATP5O	ATP5O	0.0586532
Q04917	14-3-3 protein eta	0.26074	0.00976562	0.0352894	+	YWHAH	YWHAH	0.0282926
P50213	Isocitrate dehydrogenase [NAD] subunit alpha, mitochondrial	0.260481	0.00463867	0.0227639	+	IDH3A	IDH3A	-0.135321
P08238;Q58FF7	Heat shock protein HSP 90-beta	0.258986	0.000610352	0.00808716	+	HSP90AB1	HSP90AB1	-0.296919
P26641	Elongation factor 1-gamma	0.257819	0.00231934	0.0139687	+	EEF1G	EEF1G	NaN
O00505;O00629	Importin subunit alpha-4	0.25703	0.00683594	0.0284532	+	KPNA3	KPNA3	-0.453531	+
P30048	Thioredoxin-dependent peroxide reductase, mitochondrial	0.255936	0.000244141	0.00606537	+	PRDX3	PRDX3	0.0279514
P45880	Voltage-dependent anion-selective channel protein 2	0.255326	0.000610352	0.00808716	+	VDAC2	VDAC2	-0.176603
P22626	Heterogeneous nuclear ribonucleoproteins A2/B1	0.253443	0.000976562	0.00808716	+	HNRNPA2B1	HNRNPA2B1	-0.346262
P08559;P29803	Pyruvate dehydrogenase E1 component subunit alpha, somatic form, mitochondrial	0.251347	0.00671387	0.0284532	+	PDHA1	PDHA1	0.125377
P13807	Glycogen [starch] synthase, muscle	0.250984	0.00341797	0.01776	+	GYS1	GYS1	-0.167221
P07737;CON__P02584	Profilin-1	0.250645	0.00195312	0.0120367	+	PFN1	PFN1	0.239874
Q9UKS6	Protein kinase C and casein kinase substrate in neurons protein 3	0.250576	0.0136719	0.0458614	+	PACSIN3	PACSIN3	-0.184289
P42704	Leucine-rich PPR motif-containing protein, mitochondrial	0.250298	0.00244141	0.0143772	+	LRPPRC	LRPPRC	-0.141422
P56134	ATP synthase subunit f, mitochondrial	0.249935	0.00524902	0.0234437	+	ATP5J2	ATP5J2	-0.0111793
Q9BQ69	O-acetyl-ADP-ribose deacetylase MACROD1	0.248585	0.00976562	0.0352894	+	MACROD1	MACROD1	-0.437338	+
P22695	Cytochrome b-c1 complex subunit 2, mitochondrial	0.2469	0.000610352	0.00808716	+	UQCRC2	UQCRC2	0.0724728
P07602	Prosaposin;Saposin-A;Saposin-B-Val;Saposin-B;Saposin-C;Saposin-D	0.246165	0.00488281	0.0229694	+	PSAP	PSAP	0.207176
P49821	NADH dehydrogenase [ubiquinone] flavoprotein 1, mitochondrial	0.245237	0.00195312	0.0120367	+	NDUFV1	NDUFV1	0.10281
Q14353	Guanidinoacetate N-methyltransferase	0.244426	0.00683594	0.0284532	+	GAMT	GAMT	-0.439807
P40939	Trifunctional enzyme subunit alpha, mitochondrial;Long-chain enoyl-CoA hydratase;Long chain 3-hydroxyacyl-CoA dehydrogenase	0.243659	0.000244141	0.00606537	+	HADHA	HADHA	-0.163833
P11310	Medium-chain specific acyl-CoA dehydrogenase, mitochondrial	0.24114	0.00305176	0.0161743	+	ACADM	ACADM	-0.0638059
P56385	ATP synthase subunit e, mitochondrial	0.240655	0.012207	0.0435183	+	ATP5I	ATP5I	0.164753
P63104	14-3-3 protein zeta/delta	0.240557	0.00305176	0.0161743	+	YWHAZ	YWHAZ	0.344878
P10412	Histone H1.4	0.240031	0.000488281	0.00808716	+	HIST1H1E	HIST1H1E	-1.33169
P11177	Pyruvate dehydrogenase E1 component subunit beta, mitochondrial	0.238188	0.000854492	0.00808716	+	PDHB	PDHB	0.178378
P13804	Electron transfer flavoprotein subunit alpha, mitochondrial	0.238098	0.000366211	0.00710092	+	ETFA	ETFA	-0.0838854
Q9UHQ9	NADH-cytochrome b5 reductase 1	0.237344	0.00488281	0.0229694	+	CYB5R1	CYB5R1	-0.546528
P51888	Prolargin	0.233875	0.00976562	0.0352894	+	PRELP	PRELP	0.72185
O75489	NADH dehydrogenase [ubiquinone] iron-sulfur protein 3, mitochondrial	0.233822	0.00170898	0.0111364	+	NDUFS3	NDUFS3	0.040034
P02545	Prelamin-A/C;Lamin-A/C	0.231777	0.000366211	0.00710092	+	LMNA	LMNA	0.136408
Q05639;Q5VTE0;P68104	Elongation factor 1-alpha 2;Putative elongation factor 1-alpha-like 3;Elongation factor 1-alpha 1	0.230967	0.00195312	0.0120367	+	EEF1A2;EEF1A1P5;EEF1A1	EEF1A2	-0.366363	+
P08574	Cytochrome c1, heme protein, mitochondrial	0.229303	0.00524902	0.0234437	+	CYC1	CYC1	-0.019192
P30038	Delta-1-pyrroline-5-carboxylate dehydrogenase, mitochondrial	0.228966	0.000976562	0.00808716	+	ALDH4A1	ALDH4A1	-0.103009
P55072	Transitional endoplasmic reticulum ATPase	0.227788	0.000610352	0.00808716	+	VCP	VCP	-0.261741
O95817	BAG family molecular chaperone regulator 3	0.225449	0.0136719	0.0458614	+	BAG3	BAG3	-0.301625
Q03135	Caveolin-1	0.224064	0.00683594	0.0284532	+	CAV1	CAV1	0.964923	+
P68371;Q3ZCM7	Tubulin beta-4B chain	0.219302	0.000244141	0.00606537	+	TUBB4B	TUBB4B	-0.0771118
P07900;Q14568;Q58FF6;Q58FG0	Heat shock protein HSP 90-alpha	0.219111	0.000244141	0.00606537	+	HSP90AA1	HSP90AA1	-0.386013
P08133	Annexin A6	0.217891	0.00012207	0.00606537	+	ANXA6	ANXA6	-0.129469
P15090	Fatty acid-binding protein, adipocyte	0.21716	0.00683594	0.0284532	+	FABP4	FABP4	0.924401	+
O14558	Heat shock protein beta-6	0.215192	0.0136719	0.0458614	+	HSPB6	HSPB6	-0.120441
P13639;Q15029	Elongation factor 2	0.214116	0.00012207	0.00606537	+	EEF2	EEF2	-0.220039
Q9BWH2	FUN14 domain-containing protein 2	0.211249	0.015625	0.0496875	+	FUNDC2	FUNDC2	-0.325789	+
Q6QEF8	Coronin-6	0.210717	0.00976562	0.0352894	+	CORO6	CORO6	-0.289305
P07437;A6NNZ2;CON__ENSEMBL:ENSBTAP00000025008;Q9H4B7	Tubulin beta chain	0.209517	0.00146484	0.0102154	+	TUBB	TUBB	0.369927
Q71UI9;P0C0S5	Histone H2A.V;Histone H2A.Z	0.208823	0.00524902	0.0234437	+	H2AFV;H2AFZ	H2AFV	-0.241712
Q9NZN4;Q9H4M9;Q9NZN3	EH domain-containing protein 2	0.205693	0.00976562	0.0352894	+	EHD2	EHD2	0.909566	+
P31937	3-hydroxyisobutyrate dehydrogenase, mitochondrial	0.205477	0.000976562	0.00808716	+	HIBADH	HIBADH	-0.093286
P62837;P61077	Ubiquitin-conjugating enzyme E2 D2;Ubiquitin-conjugating enzyme E2 D3	0.201502	0.0078125	0.0310547	+	UBE2D2;UBE2D3	UBE2D2	-0.281929
P10515	Dihydrolipoyllysine-residue acetyltransferase component of pyruvate dehydrogenase complex, mitochondrial	0.199827	0.00402832	0.0198914	+	DLAT	DLAT	0.0255708
P42765	3-ketoacyl-CoA thiolase, mitochondrial	0.198771	0.000976562	0.00808716	+	ACAA2	ACAA2	-0.131967
P46939	Utrophin	0.19871	0.015625	0.0496875	+	UTRN	UTRN	0.612475
Q02218;Q9ULD0	2-oxoglutarate dehydrogenase, mitochondrial	0.198681	0.00854492	0.0328175	+	OGDH	OGDH	-0.0768571
Q16891	MICOS complex subunit MIC60	0.196122	0.000854492	0.00808716	+	IMMT	IMMT	-0.0601004
P49411	Elongation factor Tu, mitochondrial	0.196052	0.00402832	0.0198914	+	TUFM	TUFM	-0.00672949
Q5VXT5	Synaptophysin-like protein 2	0.195129	0.00854492	0.0328175	+	SYPL2	SYPL2	-0.208873
Q99623	Prohibitin-2	0.195119	0.0012207	0.00874287	+	PHB2	PHB2	-0.276754
P10599	Thioredoxin	0.19413	0.00488281	0.0229694	+	TXN	TXN	0.237651
Q6ZMU5	Tripartite motif-containing protein 72	0.193064	0.00402832	0.0198914	+	TRIM72	TRIM72	-0.103746
Q5VST9	Obscurin	0.193032	0.000244141	0.00606537	+	OBSCN	OBSCN	-0.420065	+
Q6NVY1	3-hydroxyisobutyryl-CoA hydrolase, mitochondrial	0.192265	0.000976562	0.00808716	+	HIBCH	HIBCH	0.0521075
P24043	Laminin subunit alpha-2	0.190366	0.0012207	0.00874287	+	LAMA2	LAMA2	0.514688	+
P10809	60 kDa heat shock protein, mitochondrial	0.188939	0.000244141	0.00606537	+	HSPD1	HSPD1	-0.214515
Q9P0L0	Vesicle-associated membrane protein-associated protein A	0.187566	0.00292969	0.0160628	+	VAPA	VAPA	-0.216193
Q13554	Calcium/calmodulin-dependent protein kinase type II subunit beta	0.186338	0.015625	0.0496875	+	CAMK2B	CAMK2B	-0.488519	+
Q86TX2;P49753	Acyl-coenzyme A thioesterase 1;Acyl-coenzyme A thioesterase 2, mitochondrial	0.185767	0.000488281	0.00808716	+	ACOT1;ACOT2	ACOT2	0.128904
P19105;O14950;P24844	Myosin regulatory light chain 12A;Myosin regulatory light chain 12B;Myosin regulatory light polypeptide 9	0.184869	0.00292969	0.0160628	+	MYL12A;MYL12B;MYL9	MYL12A	-0.257574
P17661	Desmin	0.183026	0.000610352	0.00808716	+	DES	DES	-0.656803	+
P62258	14-3-3 protein epsilon	0.182513	0.000366211	0.00710092	+	YWHAE	YWHAE	-0.304078
P00387	NADH-cytochrome b5 reductase 3;NADH-cytochrome b5 reductase 3 membrane-bound form;NADH-cytochrome b5 reductase 3 soluble form	0.181187	0.000976562	0.00808716	+	CYB5R3	CYB5R3	0.0271443
P23434	Glycine cleavage system H protein, mitochondrial	0.177672	0.000976562	0.00808716	+	GCSH	GCSH	-0.0173306
P07237	Protein disulfide-isomerase	0.177381	0.000366211	0.00710092	+	P4HB	P4HB	-0.223722
Q86TD4	Sarcalumenin	0.176421	0.000854492	0.00808716	+	SRL	SRL	-0.424337	+
P08758	Annexin A5	0.17611	0.0134277	0.0458614	+	ANXA5	ANXA5	0.531771	+
P11142	Heat shock cognate 71 kDa protein	0.174261	0.00012207	0.00606537	+	HSPA8	HSPA8	-0.255611
P02511	Alpha-crystallin B chain	0.173245	0.00524902	0.0234437	+	CRYAB	CRYAB	-0.506841
P00441	Superoxide dismutase [Cu-Zn]	0.171872	0.00927734	0.0352894	+	SOD1	SOD1	-0.162544
P07195	L-lactate dehydrogenase B chain	0.171871	0.0012207	0.00874287	+	LDHB	LDHB	0.334731
Q16851	UTP--glucose-1-phosphate uridylyltransferase	0.170973	0.0012207	0.00874287	+	UGP2	UGP2	0.00615484
Q9Y6B6;Q9NR31	GTP-binding protein SAR1b;GTP-binding protein SAR1a	0.170447	0.000244141	0.00606537	+	SAR1B;SAR1A	SAR1B	-0.378931
P22061	Protein-L-isoaspartate(D-aspartate) O-methyltransferase	0.170333	0.000976562	0.00808716	+	PCMT1	PCMT1	-0.330447
P54819	Adenylate kinase 2, mitochondrial;Adenylate kinase 2, mitochondrial, N-terminally processed	0.168071	0.00854492	0.0328175	+	AK2	AK2	-0.108327
P43155	Carnitine O-acetyltransferase	0.167248	0.00305176	0.0161743	+	CRAT	CRAT	0.00654996
O95831	Apoptosis-inducing factor 1, mitochondrial	0.166762	0.00976562	0.0352894	+	AIFM1	AIFM1	-0.151447
P11021	78 kDa glucose-regulated protein	0.165409	0.000366211	0.00710092	+	HSPA5	HSPA5	-0.0143493
P55084	Trifunctional enzyme subunit beta, mitochondrial;3-ketoacyl-CoA thiolase	0.164677	0.000610352	0.00808716	+	HADHB	HADHB	0.105042
P06733	Alpha-enolase	0.164345	0.00170898	0.0111364	+	ENO1	ENO1	0.272576
P68366	Tubulin alpha-4A chain	0.156095	0.000610352	0.00808716	+	TUBA4A	TUBA4A	-0.13651
O43676	NADH dehydrogenase [ubiquinone] 1 beta subcomplex subunit 3	0.155624	0.000976562	0.00808716	+	NDUFB3	NDUFB3	-0.297742
P02585;P27482;P0DP25;P0DP24;P0DP23	Troponin C, skeletal muscle	0.153535	0.00390625	0.0198914	+	TNNC2	TNNC2;TNNC2	-0.482358	+
P09622	Dihydrolipoyl dehydrogenase, mitochondrial	0.153472	0.0012207	0.00874287	+	DLD	DLD	0.0202068
P22694;P17612	cAMP-dependent protein kinase catalytic subunit beta;cAMP-dependent protein kinase catalytic subunit alpha	0.148741	0.000976562	0.00808716	+	PRKACB;PRKACA	PRKACA	-0.0708307
P31415	Calsequestrin-1	0.147138	0.000854492	0.00808716	+	CASQ1	CASQ1	-0.33807
P09382	Galectin-1	0.144597	0.00402832	0.0198914	+	LGALS1	LGALS1	0.0648494
P78417	Glutathione S-transferase omega-1	0.143831	0.000610352	0.00808716	+	GSTO1	GSTO1	0.0418499
Q14240;P60842	Eukaryotic initiation factor 4A-II;Eukaryotic initiation factor 4A-II, N-terminally processed;Eukaryotic initiation factor 4A-I	0.141329	0.0136719	0.0458614	+	EIF4A2;EIF4A1	EIF4A2	-0.457921
O14958	Calsequestrin-2	0.140483	0.0134277	0.0458614	+	CASQ2	CASQ2	-0.240059
P25788	Proteasome subunit alpha type-3	0.137895	0.015625	0.0496875	+	PSMA3	PSMA3	-0.241365
Q15149	Plectin	0.135744	0.000854492	0.00808716	+	PLEC	PLEC	-0.412423	+
P24298	Alanine aminotransferase 1	0.134665	0.000976562	0.00808716	+	GPT	GPT	-0.207869
P08237;Q01813	ATP-dependent 6-phosphofructokinase, muscle type	0.133688	0.0012207	0.00874287	+	PFKM	PFKM	0.0367859
Q9HCP6	Protein-cysteine N-palmitoyltransferase HHAT-like protein	0.132251	0.00805664	0.0317081	+	HHATL	HHATL	-0.324883
P17066;P48741	Heat shock 70 kDa protein 6;Putative heat shock 70 kDa protein 7	0.127909	0.000854492	0.00808716	+	HSPA6;HSPA7	HSPA7	0.854251
P62987;P62979;P0CG47;P0CG48	Ubiquitin-60S ribosomal protein L40;Ubiquitin;60S ribosomal protein L40;Ubiquitin-40S ribosomal protein S27a;Ubiquitin;40S ribosomal protein S27a;Polyubiquitin-B;Ubiquitin;Polyubiquitin-C;Ubiquitin	0.122897	0.000366211	0.00710092	+	UBA52;RPS27A;UBB;UBC	UBB	-0.298106
Q8NB12	Histone-lysine N-methyltransferase SMYD1	0.121114	0.00683594	0.0284532	+	SMYD1	SMYD1	-0.278434
O75208	Ubiquinone biosynthesis protein COQ9, mitochondrial	0.117584	0.00524902	0.0234437	+	COQ9	COQ9	-0.223639
P40123	Adenylyl cyclase-associated protein 2	0.116907	0.0136719	0.0458614	+	CAP2	CAP2	-0.490269	+
P51452	Dual specificity protein phosphatase 3	0.113011	0.0136719	0.0458614	+	DUSP3	DUSP3	-0.48108	+
P46020;P46019	Phosphorylase b kinase regulatory subunit alpha, skeletal muscle isoform	0.105657	0.00976562	0.0352894	+	PHKA1	PHKA1	-0.209811
O60662	Kelch-like protein 41	0.0996935	0.00524902	0.0234437	+	KLHL41	KLHL41	-0.388038	+
O00499;Q9UBW5;P49418	Myc box-dependent-interacting protein 1	0.0780951	0.00854492	0.0328175	+	BIN1	BIN1	-0.370763	+
Q8N3V7	Synaptopodin	-0.287495	0.00488281	0.0229694	+	SYNPO	SYNPO	-0.898439	+
A8MU46	Smoothelin-like protein 1	-0.375427	0.000976562	0.00808716	+	SMTNL1	SMTNL1	-1.41382	+
P26447	Protein S100-A4	0.779992	0.03125	0.0825374		S100A4	S100A4	0.702682
Q96AC1	Fermitin family homolog 2	0.650185	0.078125	0.158377		FERMT2	FERMT2	0.142015
Q15293	Reticulocalbin-1	0.609687	0.109375	0.200785		RCN1	RCN1	0.374158	+
P04843	Dolichyl-diphosphooligosaccharide--protein glycosyltransferase subunit 1	0.600897	0.078125	0.158377		RPN1	RPN1	0.0440038
P28838	Cytosol aminopeptidase	0.5662	0.0273438	0.0744462		LAP3	LAP3	0.248779
P51858	Hepatoma-derived growth factor	0.565348	0.03125	0.0825374		HDGF	HDGF	-0.237164
P46783	40S ribosomal protein S10	0.564169	0.078125	0.158377		RPS10	RPS10	-0.435815
Q15642	Cdc42-interacting protein 4	0.546605	0.148438	0.253236		TRIP10	TRIP10	-0.631408	+
Q6UXV4	MICOS complex subunit MIC27	0.489807	0.03125	0.0825374		APOOL	APOOL	-0.418221
P61978	Heterogeneous nuclear ribonucleoprotein K	0.479419	0.057373	0.129211		HNRNPK	HNRNPK	-0.192046
Q9H497	Torsin-3A	0.459073	0.0166016	0.0519616		TOR3A	TOR3A	0.262656
P05386	60S acidic ribosomal protein P1	0.457891	0.078125	0.158377		RPLP1	RPLP1	-0.479185
Q8NHP1;O43488	Aflatoxin B1 aldehyde reductase member 4;Aflatoxin B1 aldehyde reductase member 2	0.456724	0.109375	0.200785		AKR7L;AKR7A2	AKR7A2	-0.00866561
B9A064;P0CG04	Immunoglobulin lambda-like polypeptide 5;Ig lambda-1 chain C regions	0.454215	0.0322266	0.0826455		IGLL5;IGLC1	IGLL5	-1.33169
P50914	60S ribosomal protein L14	0.440771	0.0195312	0.0592647		RPL14	RPL14	-0.358143
P01861	Ig gamma-4 chain C region	0.438361	0.0214844	0.0625644		IGHG4	IGHG4	0.921675
Q9H3K2	Growth hormone-inducible transmembrane protein	0.430461	0.046875	0.11091		GHITM	GHITM	0.0270942
Q9UJY1	Heat shock protein beta-8	0.42506	0.148438	0.253236		HSPB8	HSPB8	0.300099
O95563	Mitochondrial pyruvate carrier 2	0.420905	0.078125	0.158377		MPC2	MPC2	-0.277357
P37837	Transaldolase	0.409753	0.101562	0.193626		TALDO1	TALDO1	-0.134727
O43583	Density-regulated protein	0.394807	0.0830078	0.161743		DENR	DENR	-0.254646
Q00610;P53675	Clathrin heavy chain 1;Clathrin heavy chain 2	0.390178	0.109863	0.200785		CLTC;CLTCL1	CLTCL1	-0.157413
O94905	Erlin-2	0.388303	0.0390625	0.0958478		ERLIN2	ERLIN2	-0.0921313
P06454	Prothymosin alpha;Prothymosin alpha, N-terminally processed;Thymosin alpha-1	0.378527	0.0830078	0.161743		PTMA	PTMA	0.384418
O94988	Protein FAM13A	0.369392	0.25	0.372191		FAM13A	FAM13A	0.0926515
P27348	14-3-3 protein theta	0.364919	0.0166016	0.0519616		YWHAQ	YWHAQ	0.363518
P06748	Nucleophosmin	0.360927	0.109863	0.200785		NPM1	NPM1	-0.0936249
Q9UBW8	COP9 signalosome complex subunit 7a	0.358957	0.375	0.505541		COPS7A	COPS7A	-0.00689507
Q7Z3D6	UPF0317 protein C14orf159, mitochondrial	0.358443	0.0390625	0.0958478		C14orf159	C14orf159	-0.203831
P21810	Biglycan	0.356455	0.03125	0.0825374		BGN	BGN	2.11999	+
P62241	40S ribosomal protein S8	0.353556	0.0537109	0.122702		RPS8	RPS8	-0.242122
P15311	Ezrin	0.349097	0.275391	0.402299		EZR	EZR	0.510455
P01834	Ig kappa chain C region	0.346968	0.067627	0.142609		IGKC	IGKC	1.11904
P02792	Ferritin light chain	0.346187	0.0419922	0.0999515		FTL	FTL	0.214786
P04632;Q96L46	Calpain small subunit 1	0.339632	0.382812	0.505541		CAPNS1	CAPNS1	0.177014
Q9BXK5	Bcl-2-like protein 13	0.338885	0.151367	0.257681		BCL2L13	BCL2L13	-0.342432
P00915	Carbonic anhydrase 1	0.335555	0.267578	0.394665		CA1	CA1	0.550559
Q96AQ6	Pre-B-cell leukemia transcription factor-interacting protein 1	0.331538	0.21875	0.340325		PBXIP1	PBXIP1	-0.276893
P01009	Alpha-1-antitrypsin;Short peptide from AAT	0.330003	0.0784912	0.158377		SERPINA1	SERPINA1	0.704534
Q9NX63	MICOS complex subunit MIC19	0.327456	0.109375	0.200785		CHCHD3	CHCHD3	-0.14932
Q13813	Spectrin alpha chain, non-erythrocytic 1	0.3232	0.0214844	0.0625644		SPTAN1	SPTAN1	0.487803	+
Q92614	Unconventional myosin-XVIIIa	0.32155	0.03125	0.0825374		MYO18A	MYO18A	-0.32732	+
P01024	Complement C3;Complement C3 beta chain;C3-beta-c;Complement C3 alpha chain;C3a anaphylatoxin;Acylation stimulating protein;Complement C3b alpha chain;Complement C3c alpha chain fragment 1;Complement C3dg fragment;Complement C3g fragment;Complement C3d fragment;Complement C3f fragment;Complement C3c alpha chain fragment 2	0.3181	0.146484	0.253236		C3	C3	0.34819
P14854	Cytochrome c oxidase subunit 6B1	0.31148	0.0185547	0.0565172		COX6B1	COX6B1	-0.0912866
O60664	Perilipin-3	0.311082	0.0266113	0.0732042		PLIN3	PLIN3	-0.0134733
Q7Z4W1	L-xylulose reductase	0.31086	0.03125	0.0825374		DCXR	DCXR	-0.0925744
Q9BTE6	Alanyl-tRNA editing protein Aarsd1	0.310613	0.147461	0.253236		AARSD1	AARSD1	-0.286407
Q86T65;REV__Q6P996	Disheveled-associated activator of morphogenesis 2	0.30643	0.0390625	0.0958478		DAAM2	DAAM2	0.0288597
O75915	PRA1 family protein 3	0.306084	0.0673828	0.142609		ARL6IP5	ARL6IP5	-0.129054
Q9BZH6	WD repeat-containing protein 11	0.301519	0.0537109	0.122702		WDR11	WDR11	0.192183
P69905	Hemoglobin subunit alpha	0.298939	0.464844	0.581055		HBA1	HBA1	-0.61942
Q9BYT3	Serine/threonine-protein kinase 33	0.294287	0.0390625	0.0958478		STK33	STK33	-0.339326
Q09666	Neuroblast differentiation-associated protein AHNAK	0.294148	0.0185547	0.0565172		AHNAK	AHNAK	0.0161795
Q9Y277	Voltage-dependent anion-selective channel protein 3	0.293776	0.029541	0.0798813		VDAC3	VDAC3	-0.187313
P00846	ATP synthase subunit a	0.293561	0.0537109	0.122702		MT-ATP6	MT-ATP6	-0.263802
Q9NX46	Poly(ADP-ribose) glycohydrolase ARH3	0.285822	0.21875	0.340325		ADPRHL2	ADPRHL2	-0.225802
P01857	Ig gamma-1 chain C region	0.285289	0.067627	0.142609		IGHG1	IGHG1	0.840697
O96000	NADH dehydrogenase [ubiquinone] 1 beta subcomplex subunit 10	0.281398	0.0266113	0.0732042		NDUFB10	NDUFB10	-0.0217875
Q9P0J0	NADH dehydrogenase [ubiquinone] 1 alpha subcomplex subunit 13	0.278752	0.0166016	0.0519616		NDUFA13	NDUFA13	-0.0297115
Q9Y490	Talin-1	0.275065	0.0214844	0.0625644		TLN1	TLN1	0.102046
P0DOY3;P0DOY2;P0CF74;A0M8Q6	Ig lambda-6 chain C region;Ig lambda-7 chain C region	0.274943	0.123047	0.219332		IGLC6;IGLC7	IGLC7	1.39734
P50991	T-complex protein 1 subunit delta	0.274884	0.101562	0.193626		CCT4	CCT4	-0.156487
Q96A26	Protein FAM162A	0.271688	0.0537109	0.122702		FAM162A	FAM162A	-0.185175
P35270;REV__Q16649	Sepiapterin reductase	0.269462	0.25	0.372191		SPR	SPR	-0.0650421
O95182	NADH dehydrogenase [ubiquinone] 1 alpha subcomplex subunit 7	0.268067	0.0390625	0.0958478		NDUFA7	NDUFA7	0.0576224
Q13698;O60840;Q01668;Q13936	Voltage-dependent L-type calcium channel subunit alpha-1S;Voltage-dependent L-type calcium channel subunit alpha-1F;Voltage-dependent L-type calcium channel subunit alpha-1D;Voltage-dependent L-type calcium channel subunit alpha-1C	0.266712	0.078125	0.158377		CACNA1S;CACNA1F;CACNA1D;CACNA1C	CACNA1S	-0.467712	+
P30085	UMP-CMP kinase	0.266182	0.0488281	0.115188		CMPK1	CMPK1	-0.193905
Q99832	T-complex protein 1 subunit eta	0.266164	0.0830078	0.161743		CCT7	CCT7	-0.257644
P26373	60S ribosomal protein L13	0.264381	0.0244141	0.0682036		RPL13	RPL13	-0.38631
P43034	Platelet-activating factor acetylhydrolase IB subunit alpha	0.262196	0.123047	0.219332		PAFAH1B1	PAFAH1B1	-0.147729
P54727	UV excision repair protein RAD23 homolog B	0.260692	0.0537109	0.122702		RAD23B	RAD23B	-0.443372	+
O43674	NADH dehydrogenase [ubiquinone] 1 beta subcomplex subunit 5, mitochondrial	0.259464	0.0419922	0.0999515		NDUFB5	NDUFB5	-0.196165
Q9BSL1	Ubiquitin-associated domain-containing protein 1	0.257121	0.27832	0.402299		UBAC1	UBAC1	-0.318411	+
P05387	60S acidic ribosomal protein P2	0.256732	0.0322266	0.0826455		RPLP2	RPLP2	-0.222941
P07942	Laminin subunit beta-1	0.254037	0.101562	0.193626		LAMB1	LAMB1	1.70654	+
Q96H20	Vacuolar-sorting protein SNF8	0.252719	0.382812	0.505541		SNF8	SNF8	-0.0718989
Q5TC12	ATP synthase mitochondrial F1 complex assembly factor 1	0.250516	0.25	0.372191		ATPAF1	ATPAF1	-0.0498419
Q9Y4W6	AFG3-like protein 2	0.2482	0.25	0.372191		AFG3L2	AFG3L2	-0.320117	+
P40227;Q92526	T-complex protein 1 subunit zeta	0.248038	0.25	0.372191		CCT6A	CCT6A	-0.236011
P01860	Ig gamma-3 chain C region	0.247445	0.240234	0.365262		IGHG3	IGHG3	0.682436
P61586;P08134;P62745	Transforming protein RhoA;Rho-related GTP-binding protein RhoC;Rho-related GTP-binding protein RhoB	0.247035	0.03125	0.0825374		RHOA;RHOC;RHOB	RHOA	0.254928
Q99460	26S proteasome non-ATPase regulatory subunit 1	0.245678	0.359375	0.493442		PSMD1	PSMD1	-0.236757
O43181	NADH dehydrogenase [ubiquinone] iron-sulfur protein 4, mitochondrial	0.245457	0.0673828	0.142609		NDUFS4	NDUFS4	-0.18732
P30711;P0CG30;P0CG29	Glutathione S-transferase theta-1	0.245352	0.0537109	0.122702		GSTT2	GSTT2	NaN
P02042	Hemoglobin subunit delta	0.245328	0.501587	0.616324		HBD	HBD	0.191907
P42126	Enoyl-CoA delta isomerase 1, mitochondrial	0.245308	0.0245361	0.0682036		ECI1	ECI1	-0.287074
P62834;P61224;A6NIZ1	Ras-related protein Rap-1A;Ras-related protein Rap-1b;Ras-related protein Rap-1b-like protein	0.244972	0.0390625	0.0958478		RAP1A;RAP1B	RAP1A	-0.120828
P13533	Myosin-6	0.244171	0.3396	0.470351		MYH6	MYH6	0.154145
O00571;O15523	ATP-dependent RNA helicase DDX3X;ATP-dependent RNA helicase DDX3Y	0.243458	0.382812	0.505541		DDX3X;DDX3Y	DDX3X	-0.246444
P67936;Q2TAC2	Tropomyosin alpha-4 chain	0.24089	0.109375	0.200785		TPM4	TPM4	0.946534	+
Q14974	Importin subunit beta-1	0.238667	0.0266113	0.0732042		KPNB1	KPNB1	-0.170532
P19367;P52789	Hexokinase-1	0.236129	0.0185547	0.0565172		HK1	HK1	-0.0845785
P02766	Transthyretin	0.235381	0.15625	0.264859		TTR	TTR	0.431874
Q9Y2R0	Cytochrome c oxidase assembly factor 3 homolog, mitochondrial	0.231664	0.0546875	0.123513		COA3	COA3	-0.38081
Q99584	Protein S100-A13	0.229489	0.147461	0.253236		S100A13	S100A13	1.2352	+
P62851	40S ribosomal protein S25	0.228709	0.0830078	0.161743		RPS25	RPS25	-0.40857
Q9NPJ3	Acyl-coenzyme A thioesterase 13;Acyl-coenzyme A thioesterase 13, N-terminally processed	0.226889	0.0322266	0.0826455		ACOT13	ACOT13	-0.14782
Q9Y376	Calcium-binding protein 39	0.226714	0.148438	0.253236		CAB39	CAB39	-0.556968	+
Q8N335	Glycerol-3-phosphate dehydrogenase 1-like protein	0.22584	0.21875	0.340325		GPD1L	GPD1L	-0.526502
P78371	T-complex protein 1 subunit beta	0.225438	0.206055	0.329605		CCT2	CCT2	-0.0212307
Q15008	26S proteasome non-ATPase regulatory subunit 6	0.224798	0.130859	0.2317		PSMD6	PSMD6	-0.276697
O95292	Vesicle-associated membrane protein-associated protein B/C	0.223332	0.046875	0.11091		VAPB	VAPB	-0.525297	+
Q9P2R7	Succinyl-CoA ligase [ADP-forming] subunit beta, mitochondrial	0.222197	0.029541	0.0798813		SUCLA2	SUCLA2	0.01017
Q9Y3A5	Ribosome maturation protein SBDS	0.221641	0.0673828	0.142609		SBDS	SBDS	-0.510647	+
P14621	Acylphosphatase-2	0.221065	0.0244141	0.0682036		ACYP2	ACYP2	-0.105132
P61313	60S ribosomal protein L15	0.218397	0.375	0.505541		RPL15	RPL15	-0.040924
P48163	NADP-dependent malic enzyme	0.218341	0.160156	0.270903		ME1	ME1	-0.0560722
P02763;P19652	Alpha-1-acid glycoprotein 1	0.215719	0.0170898	0.0528655		ORM1	ORM1	NaN
P24752	Acetyl-CoA acetyltransferase, mitochondrial	0.214516	0.0245361	0.0682036		ACAT1	ACAT1	-0.283219
P17655	Calpain-2 catalytic subunit	0.21302	0.46875	0.582275		CAPN2	CAPN2	0.310214
P28066	Proteasome subunit alpha type-5	0.211443	0.0419922	0.0999515		PSMA5	PSMA5	-0.145098
P13929;P09104	Beta-enolase	0.211221	0.206055	0.329605		ENO3	ENO3	-0.27071
P52209	6-phosphogluconate dehydrogenase, decarboxylating	0.210928	0.0742188	0.156095		PGD	PGD	0.360005	+
Q9BX68	Histidine triad nucleotide-binding protein 2, mitochondrial	0.210864	0.0546875	0.123513		HINT2	HINT2	-0.127692
P62244	40S ribosomal protein S15a	0.21033	0.148438	0.253236		RPS15A	RPS15A	-0.483454	+
P20774	Mimecan	0.210036	0.0202637	0.0605625		OGN	OGN	2.07544	+
P12829	Myosin light chain 4	0.20977	0.0390625	0.0958478		MYL4	MYL4	2.35557
P56556	NADH dehydrogenase [ubiquinone] 1 alpha subcomplex subunit 6	0.208136	0.320312	0.446752		NDUFA6	NDUFA6	-0.182415
Q04637	Eukaryotic translation initiation factor 4 gamma 1	0.206937	0.0546875	0.123513		EIF4G1	EIF4G1	-0.363462	+
Q01995	Transgelin	0.206613	0.0673828	0.142609		TAGLN	TAGLN	0.214682
P02647;CON__P15497	Apolipoprotein A-I;Proapolipoprotein A-I;Truncated apolipoprotein A-I	0.205546	0.118896	0.215314		APOA1	APOA1	-0.0545301
P39059	Collagen alpha-1(XV) chain;Restin;Restin-2;Restin-3;Restin-4	0.205284	0.0273438	0.0744462		COL15A1	COL15A1	1.43964	+
P31150	Rab GDP dissociation inhibitor alpha	0.205131	0.0673828	0.142609		GDI1	GDI1	-0.0921673
P52565	Rho GDP-dissociation inhibitor 1	0.20425	0.296875	0.425253		ARHGDIA	ARHGDIA	0.328669
P00338	L-lactate dehydrogenase A chain	0.203325	0.0202637	0.0605625		LDHA	LDHA	0.0089143
P69892;P69891	Hemoglobin subunit gamma-2;Hemoglobin subunit gamma-1	0.202849	0.390991	0.514632		HBG2;HBG1	HBG2	-2.09706
P62280	40S ribosomal protein S11	0.200073	0.109375	0.200785		RPS11	RPS11	-0.306514
P11586	C-1-tetrahydrofolate synthase, cytoplasmic;Methylenetetrahydrofolate dehydrogenase;Methenyltetrahydrofolate cyclohydrolase;Formyltetrahydrofolate synthetase;C-1-tetrahydrofolate synthase, cytoplasmic, N-terminally processed	0.199675	0.078125	0.158377		MTHFD1	MTHFD1	-0.172409
P49368	T-complex protein 1 subunit gamma	0.19967	0.195312	0.318837		CCT3	CCT3	-0.141456
P07099	Epoxide hydrolase 1	0.197724	0.0905762	0.175202		EPHX1	EPHX1	0.0826543
O75223	Gamma-glutamylcyclotransferase	0.196795	0.27832	0.402299		GGCT	GGCT	0.0887737
P20073	Annexin A7	0.19607	0.8125	0.876442		ANXA7	ANXA7	-0.0814552
Q9Y6M9	NADH dehydrogenase [ubiquinone] 1 beta subcomplex subunit 9	0.1956	0.216309	0.340325		NDUFB9	NDUFB9	-0.0687962
P14618;P30613	Pyruvate kinase PKM	0.195336	0.0494385	0.116283		PKM	PKM	0.114739
P35754	Glutaredoxin-1	0.194343	0.0537109	0.122702		GLRX	GLRX	0.0194117
Q96I99	Succinyl-CoA ligase [GDP-forming] subunit beta, mitochondrial	0.193556	0.0830078	0.161743		SUCLG2	SUCLG2	-0.184513
P54578	Ubiquitin carboxyl-terminal hydrolase 14	0.192828	0.21875	0.340325		USP14	USP14	-0.183973
P02730	Band 3 anion transport protein	0.19049	0.241211	0.365262		SLC4A1	SLC4A1	-1.63162
P50395	Rab GDP dissociation inhibitor beta	0.189725	0.0245361	0.0682036		GDI2	GDI2	-0.0843747
Q9UNZ2	NSFL1 cofactor p47	0.188465	0.0673828	0.142609		NSFL1C	NSFL1C	-0.384186
Q0VAK6	Leiomodin-3	0.188253	0.123047	0.219332		LMOD3	LMOD3	-0.484693	+
Q04323	UBX domain-containing protein 1	0.187866	0.15625	0.264859		UBXN1	UBXN1	-0.215939
P06744;Q8N196	Glucose-6-phosphate isomerase	0.185164	0.067627	0.142609		GPI	GPI	0.110179
P23327	Sarcoplasmic reticulum histidine-rich calcium-binding protein	0.184711	0.0244141	0.0682036		HRC	HRC	-0.37241	+
Q8IVN3	Musculoskeletal embryonic nuclear protein 1	0.184342	0.0322266	0.0826455		MUSTN1	MUSTN1	-0.197809
P04406;O14556	Glyceraldehyde-3-phosphate dehydrogenase	0.183277	0.0905762	0.175202		GAPDH	GAPDH	-0.361397
Q06323	Proteasome activator complex subunit 1	0.182386	0.0170898	0.0528655		PSME1	PSME1	0.169959
Q9Y305	Acyl-coenzyme A thioesterase 9, mitochondrial	0.182244	0.460938	0.581055		ACOT9	ACOT9	-0.107634
O75155	Cullin-associated NEDD8-dissociated protein 2	0.181119	0.0673828	0.142609		CAND2	CAND2	-0.206094
P17174	Aspartate aminotransferase, cytoplasmic	0.179891	0.0352783	0.088754		GOT1	GOT1	0.122458
P61201	COP9 signalosome complex subunit 2	0.17933	0.460938	0.581055		COPS2	COPS2	-0.420088	+
O60313	Dynamin-like 120 kDa protein, mitochondrial;Dynamin-like 120 kDa protein, form S1	0.178709	0.898438	0.936118		OPA1	OPA1	-0.147873
O43837	Isocitrate dehydrogenase [NAD] subunit beta, mitochondrial	0.177236	0.101562	0.193626		IDH3B	IDH3B	-0.175173
P04921	Glycophorin-C	0.17629	0.46875	0.582275		GYPC	GYPC	-0.53932	+
P21399	Cytoplasmic aconitate hydratase	0.174694	0.109375	0.200785		ACO1	ACO1	-0.106706
P22307	Non-specific lipid-transfer protein	0.173829	0.148438	0.253236		SCP2	SCP2	-0.123702
P61758	Prefoldin subunit 3	0.173637	0.148438	0.253236		VBP1	VBP1	-0.325186
O43678	NADH dehydrogenase [ubiquinone] 1 alpha subcomplex subunit 2	0.17349	0.0244141	0.0682036		NDUFA2	NDUFA2	-0.05421
Q16836	Hydroxyacyl-coenzyme A dehydrogenase, mitochondrial	0.172628	0.0418701	0.0999515		HADH	HADH	-0.259125
Q14195;Q16555	Dihydropyrimidinase-related protein 3	0.172488	0.109375	0.200785		DPYSL3	DPYSL3	-0.264689
O75251	NADH dehydrogenase [ubiquinone] iron-sulfur protein 7, mitochondrial	0.171827	0.206055	0.329605		NDUFS7	NDUFS7	-0.32177
P27338	Amine oxidase [flavin-containing] B	0.17179	0.0234375	0.0677557		MAOB	MAOB	-0.532286	+
P51649	Succinate-semialdehyde dehydrogenase, mitochondrial	0.171498	0.174805	0.290732		ALDH5A1	ALDH5A1	-0.263192
P34932	Heat shock 70 kDa protein 4	0.171459	0.078125	0.158377		HSPA4	HSPA4	-0.0952826
Q13561	Dynactin subunit 2	0.171077	0.0537109	0.122702		DCTN2	DCTN2	0.00307796
P27816	Microtubule-associated protein 4	0.170515	0.123047	0.219332		MAP4	MAP4	-0.407599
P16152;O75828	Carbonyl reductase [NADPH] 1;Carbonyl reductase [NADPH] 3	0.170157	0.123047	0.219332		CBR1;CBR3	CBR1	0.625499
O75298	Reticulon-2	0.16956	0.0166016	0.0519616		RTN2	RTN2	-0.323613
Q9ULC4	Malignant T-cell-amplified sequence 1	0.168339	0.546875	0.656746		MCTS1	MCTS1	0.0962113
Q8N142;P30520	Adenylosuccinate synthetase isozyme 1	0.16812	0.0579834	0.129485		ADSSL1	ADSSL1	-0.336886
P30043	Flavin reductase (NADPH)	0.167193	0.0803223	0.161253		BLVRB	BLVRB	-0.307445
P62140	Serine/threonine-protein phosphatase PP1-beta catalytic subunit	0.165424	0.25	0.372191		PPP1CB	PPP1CB	-0.483536	+
Q16082	Heat shock protein beta-2	0.165252	0.0170898	0.0528655		HSPB2	HSPB2	-0.247933
P18124	60S ribosomal protein L7	0.163413	0.0830078	0.161743		RPL7	RPL7	-0.253755
P28074	Proteasome subunit beta type-5	0.162291	0.0234375	0.0677557		PSMB5	PSMB5	-0.293377
P55010	Eukaryotic translation initiation factor 5	0.161978	0.148438	0.253236		EIF5	EIF5	-0.38215
P35237	Serpin B6	0.160524	0.0244141	0.0682036		SERPINB6	SERPINB6	-0.0574255
P18206	Vinculin	0.159601	0.0214844	0.0625644		VCL	VCL	-0.112296
Q9NRX4	14 kDa phosphohistidine phosphatase	0.159337	0.203613	0.329605		PHPT1	PHPT1	-0.180658
Q9BVA1;Q13885	Tubulin beta-2B chain;Tubulin beta-2A chain	0.159266	0.147461	0.253236		TUBB2B;TUBB2A	TUBB2A	0.439284
P68032;P62736;P63267	Actin, alpha cardiac muscle 1;Actin, aortic smooth muscle;Actin, gamma-enteric smooth muscle	0.157218	0.0245361	0.0682036		ACTC1;ACTA2;ACTG2	ACTC1	0.490486
Q16821	Protein phosphatase 1 regulatory subunit 3A	0.156286	0.6875	0.777472		PPP1R3A	PPP1R3A	-0.402433	+
P36957	Dihydrolipoyllysine-residue succinyltransferase component of 2-oxoglutarate dehydrogenase complex, mitochondrial	0.155535	0.0639648	0.141649		DLST	DLST	-0.0613579
Q5T619	Zinc finger protein 648	0.154706	0.464844	0.581055		ZNF648	ZNF648	0.360507
Q9Y512	Sorting and assembly machinery component 50 homolog	0.153191	0.123047	0.219332		SAMM50	SAMM50	-0.142579
P63173	60S ribosomal protein L38	0.152978	0.195312	0.318837		RPL38	RPL38	-0.477818	+
P05388;Q8NHW5	60S acidic ribosomal protein P0;60S acidic ribosomal protein P0-like	0.152021	0.0546875	0.123513		RPLP0;RPLP0P6	RPLP0	-0.416031
P46976	Glycogenin-1	0.151844	0.0537109	0.122702		GYG1	GYG1	-0.226392
P52564	Dual specificity mitogen-activated protein kinase kinase 6	0.151235	0.578125	0.680903		MAP2K6	MAP2K6	-0.27763
P02790	Hemopexin	0.150342	0.0322266	0.0826455		HPX	HPX	0.0336469
P01023;CON__ENSEMBL:ENSBTAP00000024146;P20742	Alpha-2-macroglobulin	0.149375	0.232422	0.360889		A2M	A2M	0.928671	+
O95810	Serum deprivation-response protein	0.148838	0.0322266	0.0826455		SDPR	SDPR	NaN
Q99733;P55209	Nucleosome assembly protein 1-like 4	0.148043	0.127197	0.226223		NAP1L4	NAP1L4	-0.318539
Q9UMS6	Synaptopodin-2	0.147615	0.0639648	0.141649		SYNPO2	SYNPO2	-0.539615
O60784	Target of Myb protein 1	0.147194	0.296875	0.425253		TOM1	TOM1	-0.45886	+
P50995	Annexin A11	0.147177	0.0673828	0.142609		ANXA11	ANXA11	-0.302503
Q9BRX8	Redox-regulatory protein FAM213A	0.14635	0.296875	0.425253		FAM213A	FAM213A	-0.0352537
O60506	Heterogeneous nuclear ribonucleoprotein Q	0.144403	0.320312	0.446752		SYNCRIP	SYNCRIP	-0.177266
P35998	26S protease regulatory subunit 7	0.143746	0.148438	0.253236		PSMC2	PSMC2	-0.305463
Q16134	Electron transfer flavoprotein-ubiquinone oxidoreductase, mitochondrial	0.141187	0.0341797	0.0870925		ETFDH	ETFDH	-0.117288
P01859	Ig gamma-2 chain C region	0.140847	0.193359	0.318837		IGHG2	IGHG2	1.09686	+
Q00005;P63151;Q66LE6	Serine/threonine-protein phosphatase 2A 55 kDa regulatory subunit B beta isoform;Serine/threonine-protein phosphatase 2A 55 kDa regulatory subunit B alpha isoform;Serine/threonine-protein phosphatase 2A 55 kDa regulatory subunit B delta isoform	0.140447	0.546875	0.656746		PPP2R2B;PPP2R2A;PPP2R2D	PPP2R2A	-0.210668
P49720	Proteasome subunit beta type-3	0.138928	0.322266	0.448689		PSMB3	PSMB3	-0.127784
P02652	Apolipoprotein A-II;Proapolipoprotein A-II;Truncated apolipoprotein A-II	0.137859	0.320312	0.446752		APOA2	APOA2	NaN
Q9NQC3	Reticulon-4	0.137692	0.0352783	0.088754		RTN4	RTN4	-0.364927	+
Q9BZA8;Q9BZA7	Protocadherin-11 Y-linked;Protocadherin-11 X-linked	0.137048	0.078125	0.158377		PCDH11Y;PCDH11X	PCDH11X	-0.313286
P32119	Peroxiredoxin-2	0.136502	0.0784912	0.158377		PRDX2	PRDX2	0.0669332
P31939	Bifunctional purine biosynthesis protein PURH;Phosphoribosylaminoimidazolecarboxamide formyltransferase;IMP cyclohydrolase	0.135593	0.0537109	0.122702		ATIC	ATIC	-0.250529
Q99497	Protein deglycase DJ-1	0.134953	0.067627	0.142609		PARK7	PARK7	-0.190315
Q96Q06	Perilipin-4	0.132388	0.0397949	0.0970459		PLIN4	PLIN4	-0.681143
Q9NR28	Diablo homolog, mitochondrial	0.131936	0.6875	0.777472		DIABLO	DIABLO	0.113523
P23528;P60981	Cofilin-1	0.131145	0.0830078	0.161743		CFL1	CFL1	0.348113	+
Q16881	Thioredoxin reductase 1, cytoplasmic	0.131082	0.578125	0.680903		TXNRD1	TXNRD1	-0.283868
P62829	60S ribosomal protein L23	0.130574	0.078125	0.158377		RPL23	RPL23	-0.231689
P61970	Nuclear transport factor 2	0.130251	0.0830078	0.161743		NUTF2	NUTF2	-0.211473
P16219	Short-chain specific acyl-CoA dehydrogenase, mitochondrial	0.130249	0.174805	0.290732		ACADS	ACADS	-0.294594
P40925	Malate dehydrogenase, cytoplasmic	0.13014	0.067627	0.142609		MDH1	MDH1	0.119714
P09211	Glutathione S-transferase P	0.129159	0.104004	0.195932		GSTP1	GSTP1	-0.132795
P63261;P60709;Q6S8J3;A5A3E0;P0CG38;P0CG39;Q9BYX7	Actin, cytoplasmic 2;Actin, cytoplasmic 2, N-terminally processed;Actin, cytoplasmic 1;Actin, cytoplasmic 1, N-terminally processed	0.128486	0.25	0.372191		ACTG1;ACTB	ACTB	0.363424
Q15819;Q13404	Ubiquitin-conjugating enzyme E2 variant 2;Ubiquitin-conjugating enzyme E2 variant 1	0.128399	0.3125	0.441274		UBE2V2;UBE2V1	UBE2V2	-0.48637	+
P13861;P31323	cAMP-dependent protein kinase type II-alpha regulatory subunit	0.128036	0.174805	0.290732		PRKAR2A	PRKAR2A	-0.449721	+
O14818;Q8TAA3	Proteasome subunit alpha type-7;Proteasome subunit alpha type-7-like	0.128011	0.267578	0.394665		PSMA7;PSMA8	PSMA7	-0.265763
Q9NZU5	LIM and cysteine-rich domains protein 1	0.12788	0.0214844	0.0625644		LMCD1	LMCD1	-0.428611
Q9Y2K3	Myosin-15	0.127842	0.375	0.505541		MYH15	MYH15	0.267508
P01011	Alpha-1-antichymotrypsin;Alpha-1-antichymotrypsin His-Pro-less	0.12774	0.0803223	0.161253		SERPINA3	SERPINA3	0.0852251
P58546	Myotrophin	0.126138	0.375	0.505541		MTPN	MTPN	-0.021764
P62913	60S ribosomal protein L11	0.125569	0.148438	0.253236		RPL11	RPL11	-0.151505
O75891	Cytosolic 10-formyltetrahydrofolate dehydrogenase	0.125197	0.375	0.505541		ALDH1L1	ALDH1L1	-0.368181
P36578	60S ribosomal protein L4	0.124693	0.206055	0.329605		RPL4	RPL4	-0.407591
Q9NYL2	Mitogen-activated protein kinase kinase kinase MLT	0.124249	0.21875	0.340325		MAP3K20	MAP3K20	-0.576413	+
O00410;O60518	Importin-5	0.123469	0.578125	0.680903		IPO5	IPO5	-0.308025	+
P21796	Voltage-dependent anion-selective channel protein 1	0.122214	0.0579834	0.129485		VDAC1	VDAC1	-0.288551
P54725	UV excision repair protein RAD23 homolog A	0.12152	0.25	0.372191		RAD23A	RAD23A	-0.792698	+
P13798	Acylamino-acid-releasing enzyme	0.120435	0.0322266	0.0826455		APEH	APEH	-0.314195
P10644;P31321	cAMP-dependent protein kinase type I-alpha regulatory subunit;cAMP-dependent protein kinase type I-alpha regulatory subunit, N-terminally processed	0.119902	0.0419922	0.0999515		PRKAR1A	PRKAR1A	0.161135
Q8N8N7	Prostaglandin reductase 2	0.119562	0.460938	0.581055		PTGR2	PTGR2	-0.238071
O95298;E9PQ53	NADH dehydrogenase [ubiquinone] 1 subunit C2;NADH dehydrogenase [ubiquinone] 1 subunit C2, isoform 2	0.118962	0.382812	0.505541		NDUFC2;NDUFC2-KCTD14	NDUFC2	-0.185118
Q5BKX8	Muscle-related coiled-coil protein	0.118731	0.240234	0.365262		CAVIN4	CAVIN4	-0.377243
P55786;A6NEC2	Puromycin-sensitive aminopeptidase	0.118199	0.0579834	0.129485		NPEPPS	NPEPPS	-0.277094	+
P31947	14-3-3 protein sigma	0.117947	0.0202637	0.0605625		SFN	SFN	1.60359
Q02641	Voltage-dependent L-type calcium channel subunit beta-1	0.117909	0.240234	0.365262		CACNB1	CACNB1	-0.174345
O00757	Fructose-1,6-bisphosphatase isozyme 2	0.117553	0.135254	0.237891		FBP2	FBP2	-0.0294637
P55060	Exportin-2	0.117496	0.578125	0.680903		CSE1L	CSE1L	-0.182151
O75083	WD repeat-containing protein 1	0.117436	0.0639648	0.141649		WDR1	WDR1	0.0473195
Q9UBY9	Heat shock protein beta-7	0.117336	0.203613	0.329605		HSPB7	HSPB7	-0.669356	+
O95168	NADH dehydrogenase [ubiquinone] 1 beta subcomplex subunit 4	0.117068	0.546875	0.656746		NDUFB4	NDUFB4	-0.268987
P14550	Alcohol dehydrogenase [NADP(+)]	0.116972	0.0322266	0.0826455		AKR1A1	AKR1A1	0.368748
P98160	Basement membrane-specific heparan sulfate proteoglycan core protein;Endorepellin;LG3 peptide	0.116729	0.0268555	0.073621		HSPG2	HSPG2	1.02836	+
Q14624	Inter-alpha-trypsin inhibitor heavy chain H4;70 kDa inter-alpha-trypsin inhibitor heavy chain H4;35 kDa inter-alpha-trypsin inhibitor heavy chain H4	0.114793	0.640625	0.733857		ITIH4	ITIH4	-0.151292
O95169	NADH dehydrogenase [ubiquinone] 1 beta subcomplex subunit 8, mitochondrial	0.113256	0.0830078	0.161743		NDUFB8	NDUFB8	0.268167
Q01082;O15020	Spectrin beta chain, non-erythrocytic 1	0.111528	0.078125	0.158377		SPTBN1	SPTBN1	0.432865
Q99436	Proteasome subunit beta type-7	0.111212	0.3125	0.441274		PSMB7	PSMB7	-0.0763959
P23526	Adenosylhomocysteinase	0.110967	0.320312	0.446752		AHCY	AHCY	-0.205763
P30153;P30154	Serine/threonine-protein phosphatase 2A 65 kDa regulatory subunit A alpha isoform	0.110082	0.101562	0.193626		PPP2R1A	PPP2R1A	-0.162068
P61247	40S ribosomal protein S3a	0.11007	0.375	0.505541		RPS3A	RPS3A	-0.297038
P60953	Cell division control protein 42 homolog	0.109556	0.96582	0.979371		CDC42	CDC42	0.0980443
P19338	Nucleolin	0.109535	0.831055	0.885641		NCL	NCL	-0.300763
O43852	Calumenin	0.108767	0.25	0.372191		CALU	CALU	0.235768
Q6YN16	Hydroxysteroid dehydrogenase-like protein 2	0.108653	0.807739	0.876442		HSDL2	HSDL2	-0.2584
Q13061	Triadin	0.107352	0.0419922	0.0999515		TRDN	TRDN	-0.644073	+
P49189	4-trimethylaminobutyraldehyde dehydrogenase	0.106516	0.0185547	0.0565172		ALDH9A1	ALDH9A1	-0.209433
P17980	26S protease regulatory subunit 6A	0.104537	0.174805	0.290732		PSMC3	PSMC3	-0.409944
P35579;P35580	Myosin-9	0.104169	0.123047	0.219332		MYH9	MYH9	0.454315	+
Q00688	Peptidyl-prolyl cis-trans isomerase FKBP3	0.103698	0.129395	0.229618		FKBP3	FKBP3	-0.297875
P05091;P47895;O94788	Aldehyde dehydrogenase, mitochondrial	0.10368	0.0390625	0.0958478		ALDH2	ALDH2	-0.426477
P35241	Radixin	0.100483	0.27832	0.402299		RDX	RDX	-0.197737
Q96MR6	Cilia- and flagella-associated protein 57	0.100077	0.413086	0.540137		CFAP57	CFAP57	1.18867
P25787	Proteasome subunit alpha type-2	0.0998334	0.0673828	0.142609		PSMA2	PSMA2	-0.216898
P09417	Dihydropteridine reductase	0.098687	0.190918	0.316868		QDPR	QDPR	-0.237824
Q86VF7	Nebulin-related-anchoring protein	0.0984827	0.146484	0.253236		NRAP	NRAP	-0.816002	+
Q8N1G4	Leucine-rich repeat-containing protein 47	0.0983304	0.300781	0.429999		LRRC47	LRRC47	-0.119065
P02787;CON__Q2HJF0;CON__Q29443;CON__Q0IIK2	Serotransferrin	0.0979425	0.0922852	0.178075		TF	TF	0.313182
P22314	Ubiquitin-like modifier-activating enzyme 1	0.0973223	0.0245361	0.0682036		UBA1	UBA1	-0.115691
Q9UBQ7	Glyoxylate reductase/hydroxypyruvate reductase	0.0971111	0.27832	0.402299		GRHPR	GRHPR	-0.109264
Q92499	ATP-dependent RNA helicase DDX1	0.0956442	0.84375	0.88963		DDX1	DDX1	-0.316914
P50993;P13637;P05023;Q13733	Sodium/potassium-transporting ATPase subunit alpha-2;Sodium/potassium-transporting ATPase subunit alpha-3;Sodium/potassium-transporting ATPase subunit alpha-1	0.0956042	0.240234	0.365262		ATP1A2;ATP1A3;ATP1A1	ATP1A2	-0.331968	+
O00330	Pyruvate dehydrogenase protein X component, mitochondrial	0.0954764	0.27832	0.402299		PDHX	PDHX	-0.114031
P28161;Q03013	Glutathione S-transferase Mu 2	0.0928077	0.0209961	0.0625165		GSTM2	GSTM2	-0.249425
P11217;P06737	Glycogen phosphorylase, muscle form	0.0927102	0.241211	0.365262		PYGM	PYGM	-0.286081
P46782	40S ribosomal protein S5;40S ribosomal protein S5, N-terminally processed	0.0917621	0.174805	0.290732		RPS5	RPS5	-0.295735
P00558	Phosphoglycerate kinase 1	0.091429	0.193726	0.318837		PGK1	PGK1	-0.0461826
Q16816	Phosphorylase b kinase gamma catalytic chain, skeletal muscle/heart isoform	0.0912103	0.266113	0.394665		PHKG1	PHKG1	-0.618891	+
Q07020	60S ribosomal protein L18	0.0883452	0.240234	0.365262		RPL18	RPL18	-0.243896
P01876;P01877	Ig alpha-1 chain C region;Ig alpha-2 chain C region	0.0880778	0.109863	0.200785		IGHA1;IGHA2	IGHA1	0.898164
P60174	Triosephosphate isomerase	0.0869083	0.0418701	0.0999515		TPI1	TPI1	-0.0140947
P13489	Ribonuclease inhibitor	0.0866879	0.206055	0.329605		RNH1	RNH1	0.105112
P17568	NADH dehydrogenase [ubiquinone] 1 beta subcomplex subunit 7	0.0863348	0.413086	0.540137		NDUFB7	NDUFB7	-0.17868
P68036;A0A1B0GUS4	Ubiquitin-conjugating enzyme E2 L3	0.0856284	0.578125	0.680903		UBE2L3	UBE2L3;UBE2L3	-0.275728
P45378	Troponin T, fast skeletal muscle	0.0846183	0.390991	0.514632		TNNT3	TNNT3	-0.233366
P13693;Q9HAU6	Translationally-controlled tumor protein;Putative translationally-controlled tumor protein-like protein TPT1P8	0.0843293	0.0244141	0.0682036		TPT1;TPT1P8	TPT1	-0.464468	+
P35573	Glycogen debranching enzyme;4-alpha-glucanotransferase;Amylo-alpha-1,6-glucosidase	0.0838858	0.325806	0.452034		AGL	AGL	-0.114416
P10176	Cytochrome c oxidase subunit 8A, mitochondrial	0.0837341	0.460938	0.581055		COX8A	COX8A	-0.0955453
Q04760	Lactoylglutathione lyase	0.0836945	0.0397949	0.0970459		GLO1	GLO1	-0.264974
P07585	Decorin	0.0830553	0.109863	0.200785		DCN	DCN	0.769454
Q9H0P0	Cytosolic 5-nucleotidase 3A	0.0829147	0.0214844	0.0625644		NT5C3A	NT5C3A	0.0958783
P47756	F-actin-capping protein subunit beta	0.0819713	0.464844	0.581055		CAPZB	CAPZB	-0.0789077
Q6IBS0;Q12792	Twinfilin-2	0.0816182	0.637695	0.733857		TWF2	TWF2	-0.50169	+
O43598	2-deoxynucleoside 5-phosphate N-hydrolase 1	0.079204	0.497314	0.613921		DNPH1	DNPH1	-0.190163
Q15111	Inactive phospholipase C-like protein 1	0.0790955	0.0352783	0.088754		PLCL1	PLCL1	-0.156372
Q9BTV4	Transmembrane protein 43	0.078404	0.640625	0.733857		TMEM43	TMEM43	0.267033
P61981	14-3-3 protein gamma;14-3-3 protein gamma, N-terminally processed	0.0784023	0.266113	0.394665		YWHAG	YWHAG	-0.405719	+
P21980	Protein-glutamine gamma-glutamyltransferase 2	0.0773662	0.413086	0.540137		TGM2	TGM2	-0.0115551
O75923	Dysferlin	0.0764456	0.497314	0.613921		DYSF	DYSF	-0.198715
Q15257	Serine/threonine-protein phosphatase 2A activator	0.0764445	0.382812	0.505541		PTPA	PTPA	-0.0387586
P62266	40S ribosomal protein S23	0.0752286	0.460938	0.581055		RPS23	RPS23	-0.286315
P00568;Q9Y6K8	Adenylate kinase isoenzyme 1	0.0747044	0.104004	0.195932		AK1	AK1	-0.184588
P45974	Ubiquitin carboxyl-terminal hydrolase 5	0.0743388	0.695312	0.784022		USP5	USP5	-0.0929156
Q9Y281	Cofilin-2	0.072601	0.135254	0.237891		CFL2	CFL2	-0.491503	+
P47755;P52907	F-actin-capping protein subunit alpha-2	0.0725123	0.174805	0.290732		CAPZA2	CAPZA2	-0.303586
O75112	LIM domain-binding protein 3	0.071104	0.0202637	0.0605625		LDB3	LDB3	-0.430928	+
Q06830;Q13162	Peroxiredoxin-1	0.0706385	0.0784912	0.158377		PRDX1	PRDX1	-0.306616
P02671	Fibrinogen alpha chain;Fibrinopeptide A;Fibrinogen alpha chain	0.0700038	0.357544	0.49263		FGA	FGA	NaN
P30041	Peroxiredoxin-6	0.0698518	0.0418701	0.0999515		PRDX6	PRDX6	-0.331521
P15259	Phosphoglycerate mutase 2	0.0697835	0.463135	0.581055		PGAM2	PGAM2	NaN
Q9UN36	Protein NDRG2	0.0696102	0.216309	0.340325		NDRG2	NDRG2	-0.345777
Q9NY65	Tubulin alpha-8 chain	0.0687928	0.0341797	0.0870925		TUBA8	TUBA8	-0.162854
P20618	Proteasome subunit beta type-1	0.0685448	0.174805	0.290732		PSMB1	PSMB1	-0.26555
P49454	Centromere protein F	0.068484	0.195312	0.318837		CENPF	CENPF	1.83355	+
Q15056	Eukaryotic translation initiation factor 4H	0.0680758	0.320312	0.446752		EIF4H	EIF4H	-0.348821
Q13797	Integrin alpha-9	0.0679508	0.382812	0.505541		ITGA9	ITGA9	0.424188
O00429	Dynamin-1-like protein	0.0677258	0.769531	0.843831		DNM1L	DNM1L	-0.104622
Q9BR39	Junctophilin-2	0.0670391	1	1.00633		JPH2	JPH2	-0.612206	+
P11047	Laminin subunit gamma-1	0.0655092	0.700195	0.784022		LAMC1	LAMC1	0.806519	+
P24534	Elongation factor 1-beta	0.0645889	0.546875	0.656746		EEF1B2	EEF1B2	-0.503641	+
P21817;Q92736	Ryanodine receptor 1	0.0637548	0.320312	0.446752		RYR1	RYR1	-0.481699	+
P06732	Creatine kinase M-type;Creatine kinase M-type, N-terminally processed	0.0630379	0.118896	0.215314		CKM	CKM	-0.450601
O43813	LanC-like protein 1	0.0624255	0.206055	0.329605		LANCL1	LANCL1	0.107196
P25789	Proteasome subunit alpha type-4	0.0621405	0.240234	0.365262		PSMA4	PSMA4	-0.194361
Q6NZI2	Polymerase I and transcript release factor	0.0619263	0.0905762	0.175202		CAVIN1	CAVIN1	0.411414
P62826	GTP-binding nuclear protein Ran	0.0614918	0.0322266	0.0826455		RAN	RAN	-0.206408
Q13642	Four and a half LIM domains protein 1	0.0614804	0.0784912	0.158377		FHL1	FHL1	-0.455494	+
O14983	Sarcoplasmic/endoplasmic reticulum calcium ATPase 1	0.0605956	0.118896	0.215314		ATP2A1	ATP2A1	-0.463995	+
P04075;P05062	Fructose-bisphosphate aldolase A	0.0592573	0.216553	0.340325		ALDOA	ALDOA	-0.400586	+
Q14324	Myosin-binding protein C, fast-type	0.0582456	0.267578	0.394665		MYBPC2	MYBPC2	-0.427679
Q9H7C9	Mth938 domain-containing protein	0.0581242	0.700195	0.784022		AAMDC	AAMDC	-0.369011
P68133	Actin, alpha skeletal muscle	0.0578815	0.714844	0.798175		ACTA1	ACTA1	-0.483049	+
P11216	Glycogen phosphorylase, brain form	0.0576246	1	1.00633		PYGB	PYGB	0.331042
Q9Y4G6	Talin-2	0.0571578	0.240234	0.365262		TLN2	TLN2	-0.485566
Q8N3L3	Beta-taxilin	0.0566377	0.831055	0.885641		TXLNB	TXLNB	-0.64986	+
Q9UBF9	Myotilin	0.0566221	0.104004	0.195932		MYOT	MYOT	-0.430446	+
P15121;C9JRZ8	Aldose reductase	0.0556193	0.42627	0.551929		AKR1B1	AKR1B1	0.0490834
Q8IW45	ATP-dependent (S)-NAD(P)H-hydrate dehydratase	0.0552306	0.84375	0.88963		NAXD	NAXD	-0.187279
P29692	Elongation factor 1-delta	0.0529852	0.3125	0.441274		EEF1D	EEF1D	-0.596412	+
P02585	Troponin C, skeletal muscle	0.0526102	0.6698	0.762881		TNNC2	TNNC2;TNNC2	-0.482358	+
Q16531	DNA damage-binding protein 1	0.052452	0.21875	0.340325		DDB1	DDB1	-0.17521
Q8TBY9	WD repeat-containing protein 66	0.0506503	0.640625	0.733857		WDR66	WDR66	0.316918
P14649	Myosin light chain 6B	0.0493276	0.6698	0.762881		MYL6B	MYL6B	0.0511635
P30086	Phosphatidylethanolamine-binding protein 1;Hippocampal cholinergic neurostimulating peptide	0.0486345	0.118896	0.215314		PEBP1	PEBP1	-0.177005
O00303	Eukaryotic translation initiation factor 3 subunit F	0.048527	0.382812	0.505541		EIF3F	EIF3F	-0.511193	+
Q9NR12	PDZ and LIM domain protein 7	0.0481181	0.0830078	0.161743		PDLIM7	PDLIM7	-0.236021
P09960	Leukotriene A-4 hydrolase	0.0468206	0.413086	0.540137		LTA4H	LTA4H	0.0123256
Q8NI60	Atypical kinase ADCK3, mitochondrial	0.0459881	0.42627	0.551929		COQ8A	COQ8A	-0.464843	+
O75521	Enoyl-CoA delta isomerase 2, mitochondrial	0.0457427	0.546875	0.656746		ECI2	ECI2	-0.190664
Q9Y623	Myosin-4	0.0444091	0.501587	0.616324		MYH4	MYH4	-0.513991
P48788	Troponin I, fast skeletal muscle	0.0438767	0.241211	0.365262		TNNI2	TNNI2	-0.186946
P21695	Glycerol-3-phosphate dehydrogenase [NAD(+)], cytoplasmic	0.0435724	0.0784912	0.158377		GPD1	GPD1	-0.18319
O00151	PDZ and LIM domain protein 1	0.0418736	0.382812	0.505541		PDLIM1	PDLIM1	-0.351408
P02549	Spectrin alpha chain, erythrocytic 1	0.0411328	0.84375	0.88963		SPTA1	SPTA1	1.69986	+
P84077;P61204;P84085;P18085	ADP-ribosylation factor 1;ADP-ribosylation factor 3;ADP-ribosylation factor 5;ADP-ribosylation factor 4	0.0405665	0.460938	0.581055		ARF1;ARF3;ARF5;ARF4	ARF1	-0.146452
A6NNS2	Dehydrogenase/reductase SDR family member 7C	0.0397387	0.742188	0.824077		DHRS7C	DHRS7C	-0.473497
Q15843	NEDD8	0.0394621	0.700195	0.784022		NEDD8	NEDD8	-0.111689
Q13326	Gamma-sarcoglycan	0.0394245	0.464844	0.581055		SGCG	SGCG	-0.562021	+
Q03154	Aminoacylase-1	0.0381648	1.05469	1.05602		ACY1	ACY1	-0.336525
Q8TDC0	Myozenin-3	0.0375156	0.365234	0.500623		MYOZ3	MYOZ3	-0.43102
P53999	Activated RNA polymerase II transcriptional coactivator p15	0.0358883	0.46875	0.582275		SUB1	SUB1	-0.287801
P46781	40S ribosomal protein S9	0.0353573	0.640625	0.733857		RPS9	RPS9	-0.348638
O75380	NADH dehydrogenase [ubiquinone] iron-sulfur protein 6, mitochondrial	0.0340959	0.898437	0.936118		NDUFS6	NDUFS6	-0.230043
Q9UHG3	Prenylcysteine oxidase 1	0.0340018	0.359375	0.493442		PCYOX1	PCYOX1	-0.178047
P20810	Calpastatin	0.0334433	0.831055	0.885641		CAST	CAST	-0.303144
P31948	Stress-induced-phosphoprotein 1	0.0334018	0.27832	0.402299		STIP1	STIP1	-0.282238
Q13424	Alpha-1-syntrophin	0.0328549	0.27832	0.402299		SNTA1	SNTA1	-0.585369	+
P62195	26S protease regulatory subunit 8	0.0326712	0.769531	0.843831		PSMC5	PSMC5	-0.264087
Q14644	Ras GTPase-activating protein 3	0.0325306	0.84375	0.88963		RASA3	RASA3	0.124398
E9PAV3;Q13765	Nascent polypeptide-associated complex subunit alpha, muscle-specific form	0.0321788	0.764648	0.843128		NACA	NACA	-0.31316
P30050	60S ribosomal protein L12	0.0316846	0.460938	0.581055		RPL12	RPL12	-0.28098
Q14BN4	Sarcolemmal membrane-associated protein	0.0314059	0.578125	0.680903		SLMAP	SLMAP	-0.107967
P07451	Carbonic anhydrase 3	0.0313428	0.193726	0.318837		CA3	CA3	0.0585306
Q9NZA1	Chloride intracellular channel protein 5	0.031304	0.640625	0.733857		CLIC5	CLIC5	-0.583395	+
Q8NDY3	[Protein ADP-ribosylarginine] hydrolase-like protein 1	0.0312782	0.497314	0.613921		ADPRHL1	ADPRHL1	-0.206368
Q14315;O75369	Filamin-C	0.0307371	0.104004	0.195932		FLNC	FLNC	-0.399378
P02649	Apolipoprotein E	0.0307102	0.742188	0.824077		APOE	APOE	0.880992	+
Q6NVV1;P40429	Putative 60S ribosomal protein L13a protein RPL13AP3;60S ribosomal protein L13a	0.0299836	0.9375	0.967938		RPL13AP3;RPL13A	RPL13A	-0.314445
P54296	Myomesin-2	0.028807	0.855225	0.895789		MYOM2	MYOM2	-0.367668	+
P61088;Q5JXB2	Ubiquitin-conjugating enzyme E2 N;Putative ubiquitin-conjugating enzyme E2 N-like	0.0272737	0.677246	0.770258		UBE2N;UBE2NL	UBE2N	-0.226111
Q13555	Calcium/calmodulin-dependent protein kinase type II subunit gamma	0.0269442	0.9375	0.967938		CAMK2G	CAMK2G	-0.557524	+
P04080	Cystatin-B	0.0265597	0.764648	0.843128		CSTB	CSTB	0.101032
Q02543	60S ribosomal protein L18a	0.026367	0.460938	0.581055		RPL18A	RPL18A	-0.429117
P09972	Fructose-bisphosphate aldolase C	0.0260194	0.855225	0.895789		ALDOC	ALDOC	-0.152356
P02765	Alpha-2-HS-glycoprotein;Alpha-2-HS-glycoprotein chain A;Alpha-2-HS-glycoprotein chain B	0.0258839	0.831055	0.885641		AHSG	AHSG	NaN
P54289	Voltage-dependent calcium channel subunit alpha-2/delta-1;Voltage-dependent calcium channel subunit alpha-2-1;Voltage-dependent calcium channel subunit delta-1	0.0253773	0.414307	0.540844		CACNA2D1	CACNA2D1	-0.202904
P55268	Laminin subunit beta-2	0.0248446	0.855225	0.895789		LAMB2	LAMB2	0.385595
Q15084	Protein disulfide-isomerase A6	0.0246979	0.216309	0.340325		PDIA6	PDIA6	-0.0214407
Q5VTT5	Myomesin-3	0.0244905	0.463135	0.581055		MYOM3	MYOM3	-0.485711	+
Q9UKX2	Myosin-2	0.0229748	0.241211	0.365262		MYH2	MYH2	-0.370667	+
O43707;Q9H254	Alpha-actinin-4	0.0213976	0.903198	0.939846		ACTN4	ACTN4	0.348454
P36871	Phosphoglucomutase-1	0.0209243	1	1.00633		PGM1	PGM1	-0.480208
Q9Y613	FH1/FH2 domain-containing protein 1	0.0202789	0.764648	0.843128		FHOD1	FHOD1	-0.254997
P05976	Myosin light chain 1/3, skeletal muscle isoform	0.0192055	0.42627	0.551929		MYL1	MYL1	-0.11443
P10909	Clusterin;Clusterin beta chain;Clusterin alpha chain	0.0191422	0.8125	0.876442		CLU	CLU	0.637301
Q96A32	Myosin regulatory light chain 2, skeletal muscle isoform	0.0188888	0.541626	0.656746		MYLPF	MYLPF	-0.255165
P02144	Myoglobin	0.0184959	0.463135	0.581055		MB	MB	-0.1696
P28289	Tropomodulin-1	0.0182653	0.569336	0.680903		TMOD1	TMOD1	-0.394934	+
Q02952	A-kinase anchor protein 12	0.0176024	0.8125	0.876442		AKAP12	AKAP12	0.79717	+
Q9GZV1	Ankyrin repeat domain-containing protein 2	0.0166884	0.501587	0.616324		ANKRD2	ANKRD2	-1.35824
P48147	Prolyl endopeptidase	0.0163237	0.625732	0.729409		PREP	PREP	-0.275377
Q9Y6E2;Q7L1Q6	Basic leucine zipper and W2 domain-containing protein 2	0.0160076	0.9375	0.967938		BZW2	BZW2	-0.41501
Q9Y5Z4	Heme-binding protein 2	0.0150224	0.951538	0.97233		HEBP2	HEBP2	-0.255808
P16403;P16402;P22492;Q02539	Histone H1.2;Histone H1.3	0.0147673	0.546875	0.656746		HIST1H1C;HIST1H1D	HIST1H1C	-0.469217	+
P02656	Apolipoprotein C-III	0.0140019	0.8125	0.876442		APOC3	APOC3	NaN
P62942	Peptidyl-prolyl cis-trans isomerase FKBP1A	0.0136427	0.320312	0.446752		FKBP1A	FKBP1A	0.331797
Q92629	Delta-sarcoglycan	0.0127665	0.945312	0.969708		SGCD	SGCD	-0.153063
Q99541	Perilipin-2	0.0125471	0.8125	0.876442		PLIN2	PLIN2	-0.392238
P21333	Filamin-A	0.0120576	0.583008	0.682609		FLNA	FLNA	0.331349
P55290	Cadherin-13	0.0116027	0.84375	0.88963		CDH13	CDH13	0.0940141
Q93100	Phosphorylase b kinase regulatory subunit beta	0.0111283	0.637695	0.733857		PHKB	PHKB	-0.271341
P50502;Q8IZP2;Q8NFI4	Hsc70-interacting protein;Putative protein FAM10A4;Putative protein FAM10A5	0.00856315	0.30127	0.429999		ST13;ST13P4;ST13P5	ST13	-0.459356	+
Q86TC9	Myopalladin	0.00847974	0.577148	0.680903		MYPN	MYPN	-0.453709	+
Q13200	26S proteasome non-ATPase regulatory subunit 2	0.0082266	0.945312	0.969708		PSMD2	PSMD2	-0.350459
Q9NUU7;Q9UMR2	ATP-dependent RNA helicase DDX19A;ATP-dependent RNA helicase DDX19B	0.00820394	0.464844	0.581055		DDX19A;DDX19B	DDX19A	-0.204696
P52179	Myomesin-1	0.00750956	0.325806	0.452034		MYOM1	MYOM1	-0.476039	+
P11532	Dystrophin	0.00726976	0.786865	0.86165		DMD	DMD	-0.265418
P62263	40S ribosomal protein S14	0.00510998	0.84375	0.88963		RPS14	RPS14	-0.420259
P09493	Tropomyosin alpha-1 chain	0.00501485	0.807739	0.876442		TPM1	TPM1	-0.198077
P0C0L5;P0C0L4	Complement C4-B;Complement C4 beta chain;Complement C4-B alpha chain;C4a anaphylatoxin;C4b-B;C4d-B;Complement C4 gamma chain;Complement C4-A;Complement C4 beta chain;Complement C4-A alpha chain;C4a anaphylatoxin;C4b-A;C4d-A;Complement C4 gamma chain	0.00449858	0.577148	0.680903		C4B;C4A	C4A	2.50529
P10916;Q9BUA6	Myosin regulatory light chain 2, ventricular/cardiac muscle isoform	0.00425774	1	1.00633		MYL2	MYL2	-0.348728
P10768	S-formylglutathione hydrolase	0.00383728	0.733398	0.817744		ESD	ESD	-0.0915351
P00918	Carbonic anhydrase 2	0.00378209	0.807739	0.876442		CA2	CA2	-0.232983
Q96HC4	PDZ and LIM domain protein 5	0.00341592	0.855225	0.895789		PDLIM5	PDLIM5	-0.574029	+
P07305	Histone H1.0;Histone H1.0, N-terminally processed	0.00330378	0.519531	0.635427		H1F0	H1F0	-0.476713
P12882	Myosin-1	0.00309667	0.625732	0.729409		MYH1	MYH1	-0.901336	+
Q7Z406	Myosin-14	0.00286604	0.760864	0.842461		MYH14	MYH14	-0.302085
P00352	Retinal dehydrogenase 1	0.00219614	0.6698	0.762881		ALDH1A1	ALDH1A1	-0.334982
P54920	Alpha-soluble NSF attachment protein	0.00212569	0.637695	0.733857		NAPA	NAPA	-0.137486
P63244	Guanine nucleotide-binding protein subunit beta-2-like 1;Guanine nucleotide-binding protein subunit beta-2-like 1, N-terminally processed	0.000969949	0.945313	0.969708		RACK1	RACK1	-0.331485
O75874	Isocitrate dehydrogenase [NADP] cytoplasmic	0.000937173	0.700195	0.784022		IDH1	IDH1	0.0191641
P68036	Ubiquitin-conjugating enzyme E2 L3	-0.00113414	0.492188	0.610435		UBE2L3	UBE2L3;UBE2L3	-0.275728
P07108	Acyl-CoA-binding protein	-0.00287652	0.96582	0.979371		DBI	DBI	-0.252473
P21266	Glutathione S-transferase Mu 3	-0.0035216	0.96582	0.979371		GSTM3	GSTM3	-0.156283
P13010	X-ray repair cross-complementing protein 5	-0.00394241	0.578125	0.680903		XRCC5	XRCC5	-0.0850167
P30566	Adenylosuccinate lyase	-0.00510737	0.898437	0.936118		ADSL	ADSL	-0.400619
P55822	SH3 domain-binding glutamic acid-rich protein	-0.00563422	0.541748	0.656746		SH3BGR	SH3BGR	-0.521822	+
O60888	Protein CutA	-0.00565675	0.382813	0.505541		CUTA	CUTA	-0.106338
P46734	Dual specificity mitogen-activated protein kinase kinase 3	-0.00684331	0.831055	0.885641		MAP2K3	MAP2K3	-0.214302
P11277	Spectrin beta chain, erythrocytic	-0.00809262	0.909668	0.944614		SPTB	SPTB	-0.459171	+
P48643	T-complex protein 1 subunit epsilon	-0.00851947	0.769531	0.843831		CCT5	CCT5	-0.152113
P51665	26S proteasome non-ATPase regulatory subunit 7	-0.00908792	1	1.00633		PSMD7	PSMD7	-0.404985
P11055	Myosin-3	-0.00914751	0.807739	0.876442		MYH3	MYH3	1.28332
P23109	AMP deaminase 1	-0.00986295	0.6698	0.762881		AMPD1	AMPD1	-0.649952	+
Q8WZ42;REV__P28715;O14576	Titin	-0.00999929	0.951538	0.97233		TTN	TTN	-0.395598	+
O00764	Pyridoxal kinase	-0.0101579	0.46875	0.582275		PDXK	PDXK	0.0760276
P62861	40S ribosomal protein S30	-0.0102296	0.84375	0.88963		FAU	FAU	-0.365913
Q2TBA0	Kelch-like protein 40	-0.0105011	0.714844	0.798175		KLHL40	KLHL40	-0.532208
Q00872	Myosin-binding protein C, slow-type	-0.0130029	0.463135	0.581055		MYBPC1	MYBPC1	-0.460664	+
O15273	Telethonin	-0.0132463	0.96582	0.979371		TCAP	TCAP	-0.515647	+
P20929	Nebulin	-0.0141237	0.172607	0.290732		NEB	NEB	-0.381548	+
Q9NTK5	Obg-like ATPase 1	-0.0150895	0.945313	0.969708		OLA1	OLA1	-0.252163
P07205	Phosphoglycerate kinase 2	-0.0161058	0.769531	0.843831		PGK2	PGK2	NaN
P06753	Tropomyosin alpha-3 chain	-0.0163412	0.583008	0.682609		TPM3	TPM3	-0.140748
Q9NZQ9	Tropomodulin-4	-0.0171944	0.760864	0.842461		TMOD4	TMOD4	NaN
Q9NP98	Myozenin-1	-0.0181596	0.241211	0.365262		MYOZ1	MYOZ1	-0.438298	+
P07951;CON__Q3SX28	Tropomyosin beta chain	-0.0184442	0.42627	0.551929		TPM2	TPM2	-0.368182	+
P07384	Calpain-1 catalytic subunit	-0.0184838	0.910156	0.944614		CAPN1	CAPN1	0.0210798
Q93034	Cullin-5	-0.0189881	0.9375	0.967938		CUL5	CUL5	-0.45539	+
P35609	Alpha-actinin-2	-0.021293	0.216553	0.340325		ACTN2	ACTN2	-0.5915	+
Q13442	28 kDa heat- and acid-stable phosphoprotein	-0.0213956	0.637695	0.733857		PDAP1	PDAP1	-0.31259
Q9BXS1	Isopentenyl-diphosphate delta-isomerase 2	-0.0221801	0.700195	0.784022		IDI2	IDI2	-0.547034
P38606	V-type proton ATPase catalytic subunit A	-0.022647	0.96582	0.979371		ATP6V1A	ATP6V1A	0.283805
Q13976	cGMP-dependent protein kinase 1	-0.024694	0.945312	0.969708		PRKG1	PRKG1	-0.290975
Q04446	1,4-alpha-glucan-branching enzyme	-0.0265846	0.96582	0.979371		GBE1	GBE1	0.178345
P83111	Serine beta-lactamase-like protein LACTB, mitochondrial	-0.0281495	0.3125	0.441274		LACTB	LACTB	-0.121059
Q9H987	Synaptopodin 2-like protein	-0.0315634	0.831055	0.885641		SYNPO2L	SYNPO2L	-0.54494	+
Q9H3K6	BolA-like protein 2	-0.0349743	0.6875	0.777472		BOLA2	BOLA2	NaN
Q15555	Microtubule-associated protein RP/EB family member 2	-0.0353411	0.382813	0.505541		MAPRE2	MAPRE2	-0.143046
P0DMV9;P0DMV8	Heat shock 70 kDa protein 1B;Heat shock 70 kDa protein 1A	-0.0361639	0.357544	0.49263		HSPA1B;HSPA1A	HSPA1A	-0.436064
P26678	Cardiac phospholamban	-0.0418449	0.637695	0.733857		PLN	PLN	-0.699699	+
Q96MF2	SH3 and cysteine-rich domain-containing protein 3	-0.0421602	1.03418	1.0381		STAC3	STAC3	-0.441286
Q9Y235	Probable C->U-editing enzyme APOBEC-2	-0.0433499	0.855225	0.895789		APOBEC2	APOBEC2	-0.248074
Q8WWC4	Uncharacterized protein C2orf47, mitochondrial	-0.0452958	0.84375	0.88963		MAIP1	MAIP1	-0.215748
Q15772	Striated muscle preferentially expressed protein kinase	-0.0468069	0.519531	0.635427		SPEG	SPEG	-0.778733	+
P63316	Troponin C, slow skeletal and cardiac muscles	-0.0475882	0.951538	0.97233		TNNC1	TNNC1	-0.477326
P00739;P00738	Haptoglobin-related protein;Haptoglobin;Haptoglobin alpha chain;Haptoglobin beta chain	-0.0477842	0.273438	0.402299		HPR;HP	HPR	0.550505
Q9UPN9	E3 ubiquitin-protein ligase TRIM33	-0.0486385	0.546875	0.656746		TRIM33	TRIM33	-0.0903557
O60282;P33176;Q12840	Kinesin heavy chain isoform 5C;Kinesin-1 heavy chain;Kinesin heavy chain isoform 5A	-0.0491902	0.831055	0.885641		KIF5C;KIF5B;KIF5A	KIF5B	-0.272379
P04040	Catalase	-0.0528888	1.03418	1.0381		CAT	CAT	-0.197912
P13535	Myosin-8	-0.0549344	0.831055	0.885641		MYH8	MYH8	2.78942
Q13228	Selenium-binding protein 1	-0.0551612	0.27832	0.402299		SELENBP1	SELENBP1	-0.362313
Q9BXU3	Testis-expressed sequence 13A protein	-0.0564943	0.640625	0.733857		TEX13A	TEX13A	NaN
P54652;REV__Q03001	Heat shock-related 70 kDa protein 2	-0.0574492	0.583008	0.682609		HSPA2	HSPA2	-0.70977	+
Q96DG6	Carboxymethylenebutenolidase homolog	-0.0592026	0.067627	0.142609		CMBL	CMBL	-0.553048	+
P62750	60S ribosomal protein L23a	-0.0594018	0.700195	0.784022		RPL23A	RPL23A	-0.377945
P68871;P02100	Hemoglobin subunit beta;LVV-hemorphin-7;Spinorphin	-0.0619206	1	1.00633		HBB	HBB	-0.834358
Q9H1R3	Myosin light chain kinase 2, skeletal/cardiac muscle	-0.0633269	0.27832	0.402299		MYLK2	MYLK2	-0.849855
P08590	Myosin light chain 3	-0.0635038	0.135254	0.237891		MYL3	MYL3	0.117559
P16615	Sarcoplasmic/endoplasmic reticulum calcium ATPase 2	-0.0638083	0.216553	0.340325		ATP2A2	ATP2A2	-0.519355	+
Q9Y4J8;O60941	Dystrobrevin alpha	-0.0640013	0.3125	0.441274		DTNA	DTNA	-0.477477	+
P19237	Troponin I, slow skeletal muscle	-0.0646796	0.295776	0.425253		TNNI1	TNNI1	-0.462332	+
O15061	Synemin	-0.0687954	0.0673828	0.142609		SYNM	SYNM	-0.608753	+
Q02045	Myosin light chain 5	-0.0715462	0.357544	0.49263		MYL5	MYL5	0.792895
Q9NPC6	Myozenin-2	-0.072499	0.807739	0.876442		MYOZ2	MYOZ2	-0.569203
P12883;Q9H6N6;Q494R4	Myosin-7	-0.0768176	0.583008	0.682609		MYH7	MYH7	-0.500013	+
P28070	Proteasome subunit beta type-4	-0.0782258	0.546875	0.656746		PSMB4	PSMB4	-0.121432
P57105	Synaptojanin-2-binding protein	-0.0790367	0.195313	0.318837		SYNJ2BP	SYNJ2BP	-0.130275
P13805;P45379;Q8IVD9	Troponin T, slow skeletal muscle	-0.0828218	0.42627	0.551929		TNNT1	TNNT1	-0.296901
P51114;P51116	Fragile X mental retardation syndrome-related protein 1	-0.085082	0.8125	0.876442		FXR1	FXR1	-0.453925	+
Q13643	Four and a half LIM domains protein 3	-0.0893873	0.0673828	0.142609		FHL3	FHL3	-0.852073	+
Q9UNM6	26S proteasome non-ATPase regulatory subunit 13	-0.0903683	0.382813	0.505541		PSMD13	PSMD13	-0.233851
P06727	Apolipoprotein A-IV	-0.0910879	0.831055	0.885641		APOA4	APOA4	NaN
P01871	Ig mu chain C region	-0.0919541	0.109375	0.200785		IGHM	IGHM	0.678703
Q702N8	Xin actin-binding repeat-containing protein 1	-0.0964	0.640625	0.733857		XIRP1	XIRP1	-0.190588
P02679	Fibrinogen gamma chain	-0.0985993	0.519531	0.635427		FGG	FGG	NaN
P16989;P67809;Q9Y2T7	Y-box-binding protein 3;Nuclease-sensitive element-binding protein 1;Y-box-binding protein 2	-0.103948	0.109375	0.200785		YBX3;YBX1;YBX2	YBX1	-0.598815
P02774;CON__Q3MHN5;CON__ENSEMBL:ENSBTAP00000018229	Vitamin D-binding protein	-0.106285	0.382813	0.505541		GC	GC	NaN
P36776	Lon protease homolog, mitochondrial	-0.111107	0.625	0.729409		LONP1	LONP1	-0.331768
Q9BXI3	Cytosolic 5-nucleotidase 1A	-0.112089	0.0830078	0.161743		NT5C1A	NT5C1A	-0.563171
P01008	Antithrombin-III	-0.11341	0.577148	0.680903		SERPINC1	SERPINC1	-0.313286
P35080	Profilin-2	-0.120159	0.464844	0.581055		PFN2	PFN2	-0.472874
P12814	Alpha-actinin-1	-0.120452	0.295776	0.425253		ACTN1	ACTN1	0.667253
Q14203	Dynactin subunit 1	-0.121493	0.382813	0.505541		DCTN1	DCTN1	-0.320035
Q53GG5	PDZ and LIM domain protein 3	-0.127871	0.104004	0.195932		PDLIM3	PDLIM3	-0.663657	+
Q08209	Serine/threonine-protein phosphatase 2B catalytic subunit alpha isoform	-0.132761	0.460938	0.581055		PPP3CA	PPP3CA	-0.17052
Q92506	Estradiol 17-beta-dehydrogenase 8	-0.133179	0.546875	0.656746		HSD17B8	HSD17B8	0.107239
P04792	Heat shock protein beta-1	-0.135866	0.067627	0.142609		HSPB1	HSPB1	-0.590118
Q5JWF2;P11488;P63096;P19087;P09471;P08754;A8MTJ3;P04899;P38405;P63092	Guanine nucleotide-binding protein G(s) subunit alpha isoforms XLas;Guanine nucleotide-binding protein G(t) subunit alpha-1;Guanine nucleotide-binding protein G(i) subunit alpha-1;Guanine nucleotide-binding protein G(t) subunit alpha-2;Guanine nucleotide-binding protein G(o) subunit alpha;Guanine nucleotide-binding protein G(k) subunit alpha;Guanine nucleotide-binding protein G(t) subunit alpha-3…	-0.136921	0.195313	0.318837		GNAS;GNAT1;GNAI1;GNAT2;GNAO1;GNAI3;GNAT3;GNAI2;GNAL	GNAS	-0.304307
P43304	Glycerol-3-phosphate dehydrogenase, mitochondrial	-0.138636	0.546875	0.656746		GPD2	GPD2	-0.308165
P04217	Alpha-1B-glycoprotein	-0.140775	0.460938	0.581055		A1BG	A1BG	-0.331691
Q9UQM7	Calcium/calmodulin-dependent protein kinase type II subunit alpha	-0.145231	0.206055	0.329605		CAMK2A	CAMK2A	-0.502249
Q12931	Heat shock protein 75 kDa, mitochondrial	-0.146535	0.898438	0.936118		TRAP1	TRAP1	-0.114809
Q12797	Aspartyl/asparaginyl beta-hydroxylase	-0.148228	0.203613	0.329605		ASPH	ASPH	-0.252574
Q08043	Alpha-actinin-3	-0.149063	0.0352783	0.088754		ACTN3	ACTN3	-0.776613
O95747	Serine/threonine-protein kinase OSR1	-0.150242	0.375	0.505541		OXSR1	OXSR1	-0.276386
Q8TBY8	Polyamine-modulated factor 1-binding protein 1	-0.156447	1.05469	1.05602		PMFBP1	PMFBP1	-0.313286
P14314	Glucosidase 2 subunit beta	-0.156578	0.578125	0.680903		PRKCSH	PRKCSH	-0.0426641
P34949	Mannose-6-phosphate isomerase	-0.175615	0.382813	0.505541		MPI	MPI	-0.0782034
P35749	Myosin-11	-0.184653	0.464844	0.581055		MYH11	MYH11	-0.598295
Q9H9P8	L-2-hydroxyglutarate dehydrogenase, mitochondrial	-0.188922	0.382813	0.505541		L2HGDH	L2HGDH	-0.15266
Q969Q1;Q9BYV2;Q9BYV6	E3 ubiquitin-protein ligase TRIM63;Tripartite motif-containing protein 54;Tripartite motif-containing protein 55	-0.197517	0.460938	0.581055		TRIM63;TRIM54;TRIM55	TRIM54	-0.423159
Q16539	Mitogen-activated protein kinase 14	-0.211815	1.0625	1.0625		MAPK14	MAPK14	-0.309337
Q8TCA0	Leucine-rich repeat-containing protein 20	-0.214914	0.0830078	0.161743		LRRC20	LRRC20	-0.673299	+
P02675;CON__P02676	Fibrinogen beta chain;Fibrinopeptide B;Fibrinogen beta chain	-0.222463	0.577148	0.680903		FGB	FGB	NaN
Q96EY1	DnaJ homolog subfamily A member 3, mitochondrial	-0.260934	0.742188	0.824077		DNAJA3	DNAJA3	-0.325693
O43396	Thioredoxin-like protein 1	-0.278144	0.21875	0.340325		TXNL1	TXNL1	-0.301872
P51149	Ras-related protein Rab-7a	-0.283743	0.3125	0.441274		RAB7A	RAB7A	-0.314356
Q16543	Hsp90 co-chaperone Cdc37;Hsp90 co-chaperone Cdc37, N-terminally processed	-0.314908	0.240234	0.365262		CDC37	CDC37	-0.28996
Q8NC51	Plasminogen activator inhibitor 1 RNA-binding protein	-0.336347	0.6875	0.777472		SERBP1	SERBP1	-0.406898	+
Q86YM7	Homer protein homolog 1	-0.441214	0.21875	0.340325		HOMER1	HOMER1	-0.310764

## Sheet: BL_proteins vs. +1h_mRNA 
Protein IDs	Protein names	Protein, Median_Log2 FoldChange	Protein, Wilcoxon signed rank test P-value	Protein, Wilcoxon signed rank test Q-value	Protein_Significant, Q<0.05	Gene names	Main_gene, the_greatest_mRNA_expression	mRNA, Median_Log2 FoldChange	mRNA_Significant, Padj<0.05_|Log2 FoldChange|>Log2(1.25)
P02461;CON__P04258	Collagen alpha-1(III) chain	1.14647	0.015625	0.0496875	+	COL3A1	COL3A1	0.754764
Q9Y3D6	Mitochondrial fission 1 protein	0.829438	0.0078125	0.0310547	+	FIS1	FIS1	-0.1907
Q9UBQ5	Eukaryotic translation initiation factor 3 subunit K	0.794022	0.0078125	0.0310547	+	EIF3K	EIF3K	-0.281934
P08123	Collagen alpha-2(I) chain	0.792208	0.000244141	0.00606537	+	COL1A2	COL1A2	0.970735
P62269	40S ribosomal protein S18	0.79046	0.015625	0.0496875	+	RPS18	RPS18	-0.0670024
P02452	Collagen alpha-1(I) chain	0.776574	0.000488281	0.00808716	+	COL1A1	COL1A1	1.35308
Q05707	Collagen alpha-1(XIV) chain	0.715257	0.00976562	0.0352894	+	COL14A1	COL14A1	1.14021
P62899	60S ribosomal protein L31	0.645501	0.000976562	0.00808716	+	RPL31	RPL31	-0.0438556
P15880	40S ribosomal protein S2	0.624608	0.00146484	0.0102154	+	RPS2	RPS2	-0.318053
P14625;Q58FF3	Endoplasmin	0.622915	0.00927734	0.0352894	+	HSP90B1	HSP90B1	0.194009
P03891	NADH-ubiquinone oxidoreductase chain 2	0.609245	0.015625	0.0496875	+	MT-ND2	MT-ND2	-0.183084
Q9BXN1	Asporin	0.608183	0.00488281	0.0229694	+	ASPN	ASPN	0.352235
P27797	Calreticulin	0.605849	0.0117188	0.0419658	+	CALR	CALR	0.324561
P23381	Tryptophan--tRNA ligase, cytoplasmic;T1-TrpRS;T2-TrpRS	0.582945	0.00524902	0.0234437	+	WARS	WARS	0.0328452
P04083	Annexin A1	0.568422	0.000976562	0.00808716	+	ANXA1	ANXA1	0.562639	+
Q96IX5	Up-regulated during skeletal muscle growth protein 5	0.547601	0.000976562	0.00808716	+	USMG5	USMG5	0.0666762
Q00325	Phosphate carrier protein, mitochondrial	0.547512	0.00012207	0.00606537	+	SLC25A3	SLC25A3	-0.171665
P30837	Aldehyde dehydrogenase X, mitochondrial	0.540087	0.015625	0.0496875	+	ALDH1B1	ALDH1B1	-0.227235
A0A096LP55;P07919	Cytochrome b-c1 complex subunit 6;Cytochrome b-c1 complex subunit 6, mitochondrial	0.513057	0.015625	0.0496875	+	UQCRHL;UQCRH	UQCRH	0.136555
Q5HYK3	2-methoxy-6-polyprenyl-1,4-benzoquinol methylase, mitochondrial	0.483154	0.00683594	0.0284532	+	COQ5	COQ5	-0.218827
P09669	Cytochrome c oxidase subunit 6C	0.483049	0.00292969	0.0160628	+	COX6C	COX6C	-0.0331154
P00403	Cytochrome c oxidase subunit 2	0.478192	0.0012207	0.00874287	+	MT-CO2	MT-CO2	0.189415
P56539	Caveolin-3	0.475628	0.015625	0.0496875	+	CAV3	CAV3	-0.0773051
P12235;P05141;Q9H0C2	ADP/ATP translocase 1;ADP/ATP translocase 2;ADP/ATP translocase 2, N-terminally processed	0.475151	0.00402832	0.0198914	+	SLC25A4;SLC25A5	SLC25A4	0.0487809
P68402	Platelet-activating factor acetylhydrolase IB subunit beta	0.46423	0.0078125	0.0310547	+	PAFAH1B2	PAFAH1B2	0.253757
P23297	Protein S100-A1	0.46366	0.00012207	0.00606537	+	S100A1	S100A1	-0.208902
O43920	NADH dehydrogenase [ubiquinone] iron-sulfur protein 5	0.461893	0.0078125	0.0310547	+	NDUFS5	NDUFS5	-0.357081
Q14103;O14979	Heterogeneous nuclear ribonucleoprotein D0;Heterogeneous nuclear ribonucleoprotein D-like	0.461356	0.00488281	0.0229694	+	HNRNPD;HNRNPDL	HNRNPDL	-0.110493
O75964	ATP synthase subunit g, mitochondrial	0.457364	0.00231934	0.0139687	+	ATP5L	ATP5L	-0.237761
P15954	Cytochrome c oxidase subunit 7C, mitochondrial	0.450739	0.00244141	0.0143772	+	COX7C	COX7C	-0.17882
P08865	40S ribosomal protein SA	0.450599	0.00488281	0.0229694	+	RPSA	RPSA	-0.292256
O00217	NADH dehydrogenase [ubiquinone] iron-sulfur protein 8, mitochondrial	0.436877	0.00195312	0.0120367	+	NDUFS8	NDUFS8	-0.175384
P17540;P12532	Creatine kinase S-type, mitochondrial	0.435124	0.0012207	0.00874287	+	CKMT2	CKMT2	0.0998202
P83731	60S ribosomal protein L24	0.433152	0.000976562	0.00808716	+	RPL24	RPL24	-0.194759
Q16718	NADH dehydrogenase [ubiquinone] 1 alpha subcomplex subunit 5	0.432404	0.0134277	0.0458614	+	NDUFA5	NDUFA5	-0.165764
P25705	ATP synthase subunit alpha, mitochondrial	0.431702	0.00012207	0.00606537	+	ATP5A1	ATP5A1	-0.111295
P24311	Cytochrome c oxidase subunit 7B, mitochondrial	0.431115	0.0078125	0.0310547	+	COX7B	COX7B	-0.0948144
O00483	Cytochrome c oxidase subunit NDUFA4	0.427408	0.0012207	0.00874287	+	NDUFA4	NDUFA4	-0.107355
P05198	Eukaryotic translation initiation factor 2 subunit 1	0.422492	0.0136719	0.0458614	+	EIF2S1	EIF2S1	-0.0279146
Q07021	Complement component 1 Q subcomponent-binding protein, mitochondrial	0.418517	0.00292969	0.0160628	+	C1QBP	C1QBP	-0.218366
P62937	Peptidyl-prolyl cis-trans isomerase A;Peptidyl-prolyl cis-trans isomerase A, N-terminally processed	0.416572	0.00012207	0.00606537	+	PPIA	PPIA	0.218199
P30049	ATP synthase subunit delta, mitochondrial	0.415548	0.000488281	0.00808716	+	ATP5D	ATP5D	-0.133967
Q13011	Delta(3,5)-Delta(2,4)-dienoyl-CoA isomerase, mitochondrial	0.414055	0.000244141	0.00606537	+	ECH1	ECH1	-0.421488
P24310	Cytochrome c oxidase subunit 7A1, mitochondrial	0.410462	0.00170898	0.0111364	+	COX7A1	COX7A1	-0.310991
O14521	Succinate dehydrogenase [ubiquinone] cytochrome b small subunit, mitochondrial	0.406481	0.0078125	0.0310547	+	SDHD	SDHD	-0.275436
P00395	Cytochrome c oxidase subunit 1	0.404931	0.00292969	0.0160628	+	MT-CO1	MT-CO1	0.235892
Q15365;Q15366;P57721;P57723	Poly(rC)-binding protein 1;Poly(rC)-binding protein 2	0.396169	0.000976562	0.00808716	+	PCBP1;PCBP2	PCBP1	-0.182175
P23396	40S ribosomal protein S3	0.394967	0.00683594	0.0284532	+	RPS3	RPS3	-0.222005
P06576	ATP synthase subunit beta, mitochondrial	0.391119	0.00012207	0.00606537	+	ATP5B	ATP5B	-0.0112923
Q02978	Mitochondrial 2-oxoglutarate/malate carrier protein	0.390994	0.000366211	0.00710092	+	SLC25A11	SLC25A11	-0.162371
P07339	Cathepsin D;Cathepsin D light chain;Cathepsin D heavy chain	0.390356	0.0012207	0.00874287	+	CTSD	CTSD	-0.0575477
Q8IWX7	Protein unc-45 homolog B	0.389964	0.000244141	0.00606537	+	UNC45B	UNC45B	-0.192605
P22392;O60361;P15531	Nucleoside diphosphate kinase B;Putative nucleoside diphosphate kinase	0.388958	0.000976562	0.00808716	+	NME2;NME2P1	NME2P1	-0.077511
P61026;P51153;Q92930;P61006;P59190	Ras-related protein Rab-10	0.387221	0.00585938	0.0260235	+	RAB10	RAB10	-0.207493
P36542	ATP synthase subunit gamma, mitochondrial	0.3844	0.000244141	0.00606537	+	ATP5C1	ATP5C1	-0.266212
P40926	Malate dehydrogenase, mitochondrial	0.384095	0.00231934	0.0139687	+	MDH2	MDH2	-0.148789
P48735	Isocitrate dehydrogenase [NADP], mitochondrial	0.383633	0.0012207	0.00874287	+	IDH2	IDH2	-0.189781
P31930	Cytochrome b-c1 complex subunit 1, mitochondrial	0.383006	0.000854492	0.00808716	+	UQCRC1	UQCRC1	-0.208299
Q9BQE3;Q71U36;P68363	Tubulin alpha-1C chain;Tubulin alpha-1A chain;Tubulin alpha-1B chain	0.380307	0.00012207	0.00606537	+	TUBA1C;TUBA1A;TUBA1B	TUBA1A	0.869838
P26038	Moesin	0.375929	0.0136719	0.0458614	+	MSN	MSN	0.842033	+
P10606	Cytochrome c oxidase subunit 5B, mitochondrial	0.371982	0.00170898	0.0111364	+	COX5B	COX5B	-0.151452
P07954	Fumarate hydratase, mitochondrial	0.37161	0.00012207	0.00606537	+	FH	FH	-0.162319
Q9Y2J8	Protein-arginine deiminase type-2	0.370036	0.000854492	0.00808716	+	PADI2	PADI2	0.0806326
Q9UI09	NADH dehydrogenase [ubiquinone] 1 alpha subcomplex subunit 12	0.369751	0.00146484	0.0102154	+	NDUFA12	NDUFA12	-0.202634
P30042	ES1 protein homolog, mitochondrial	0.369596	0.00402832	0.0198914	+	C21orf33	C21orf33	0.142971
P20674	Cytochrome c oxidase subunit 5A, mitochondrial	0.367267	0.00671387	0.0284532	+	COX5A	COX5A	-0.0697294
P49748	Very long-chain specific acyl-CoA dehydrogenase, mitochondrial	0.36588	0.000244141	0.00606537	+	ACADVL	ACADVL	-0.108249
P24539	ATP synthase F(0) complex subunit B1, mitochondrial	0.365876	0.000244141	0.00606537	+	ATP5F1	ATP5F1	-0.267126
Q92523	Carnitine O-palmitoyltransferase 1, muscle isoform	0.362153	0.00610352	0.0269572	+	CPT1B	CPT1B	-0.424329
O75390	Citrate synthase, mitochondrial	0.361994	0.00012207	0.00606537	+	CS	CS	-0.249176
P99999;CON__P62894	Cytochrome c	0.361238	0.00402832	0.0198914	+	CYCS	CYCS	0.0595687
P61604	10 kDa heat shock protein, mitochondrial	0.361063	0.000976562	0.00808716	+	HSPE1	HSPE1	-0.00157519
Q16698	2,4-dienoyl-CoA reductase, mitochondrial	0.352553	0.000244141	0.00606537	+	DECR1	DECR1	0.00357144
Q9NP97;Q8TF09	Dynein light chain roadblock-type 1;Dynein light chain roadblock-type 2	0.351825	0.015625	0.0496875	+	DYNLRB1;DYNLRB2	DYNLRB1	-0.0702293
Q9UDW1	Cytochrome b-c1 complex subunit 9	0.349683	0.00976562	0.0352894	+	UQCR10	UQCR10	-0.358251
Q9NX14	NADH dehydrogenase [ubiquinone] 1 beta subcomplex subunit 11, mitochondrial	0.34938	0.000976562	0.00808716	+	NDUFB11	NDUFB11	-0.380608
Q9Y2Q3	Glutathione S-transferase kappa 1	0.34555	0.015625	0.0496875	+	GSTK1	GSTK1	0.0134694
Q71DI3;Q16695;P84243;P68431;Q6NXT2	Histone H3.2;Histone H3.1t;Histone H3.3;Histone H3.1;Histone H3.3C	0.345208	0.00012207	0.00606537	+	HIST2H3A;HIST3H3;H3F3A;HIST1H3A;H3F3C	H3F3A	0.0862422
O75947	ATP synthase subunit d, mitochondrial	0.344292	0.000610352	0.00808716	+	ATP5H	ATP5H	-0.183489
Q13423	NAD(P) transhydrogenase, mitochondrial	0.339661	0.000854492	0.00808716	+	NNT	NNT	-0.0741557
Q9H7Z7	Prostaglandin E synthase 2;Prostaglandin E synthase 2 truncated form	0.335283	0.0136719	0.0458614	+	PTGES2	PTGES2	-0.114445
Q14204	Cytoplasmic dynein 1 heavy chain 1	0.334601	0.00341797	0.01776	+	DYNC1H1	DYNC1H1	-0.0571152
P27824	Calnexin	0.333062	0.000976562	0.00808716	+	CANX	CANX	0.0689265
P38646	Stress-70 protein, mitochondrial	0.327471	0.00012207	0.00606537	+	HSPA9	HSPA9	-0.141096
P53597	Succinyl-CoA ligase [ADP/GDP-forming] subunit alpha, mitochondrial	0.326663	0.000976562	0.00808716	+	SUCLG1	SUCLG1	0.0816097
O14949	Cytochrome b-c1 complex subunit 8	0.324094	0.000976562	0.00808716	+	UQCRQ	UQCRQ	-0.154096
P47985;P0C7P4	Cytochrome b-c1 complex subunit Rieske, mitochondrial;Cytochrome b-c1 complex subunit 11;Putative cytochrome b-c1 complex subunit Rieske-like protein 1	0.318665	0.000366211	0.00710092	+	UQCRFS1;UQCRFS1P1	UQCRFS1	-0.0851328
P13073	Cytochrome c oxidase subunit 4 isoform 1, mitochondrial	0.31765	0.000610352	0.00808716	+	COX4I1	COX4I1	-0.120176
P05413	Fatty acid-binding protein, heart	0.316551	0.00170898	0.0111364	+	FABP3	FABP3	-0.00513723
Q58FF8	Putative heat shock protein HSP 90-beta 2	0.312934	0.0134277	0.0458614	+	HSP90AB2P	HSP90AB2P	0.20876
Q16795	NADH dehydrogenase [ubiquinone] 1 alpha subcomplex subunit 9, mitochondrial	0.312081	0.000976562	0.00808716	+	NDUFA9	NDUFA9	-0.0578058
P12109	Collagen alpha-1(VI) chain	0.311377	0.000610352	0.00808716	+	COL6A1	COL6A1	0.344186
P62805	Histone H4	0.310396	0.00012207	0.00606537	+	HIST1H4A	HIST1H4A	NaN
P12111	Collagen alpha-3(VI) chain	0.309707	0.0012207	0.00874287	+	COL6A3	COL6A3	0.45401
Q13557	Calcium/calmodulin-dependent protein kinase type II subunit delta	0.309619	0.00292969	0.0160628	+	CAMK2D	CAMK2D	-0.262649
P20807	Calpain-3	0.309346	0.00976562	0.0352894	+	CAPN3	CAPN3	0.093006
P04179	Superoxide dismutase [Mn], mitochondrial	0.307354	0.0012207	0.00874287	+	SOD2	SOD2	-0.0154971
O14880	Microsomal glutathione S-transferase 3	0.306423	0.00292969	0.0160628	+	MGST3	MGST3	-0.136989
P14927	Cytochrome b-c1 complex subunit 7	0.306407	0.00305176	0.0161743	+	UQCRB	UQCRB	-0.135163
P51884;CON__Q05443	Lumican	0.303898	0.00805664	0.0317081	+	LUM	LUM	0.847557
Q9BUR5	Apolipoprotein O	0.302723	0.000976562	0.00808716	+	APOO	APOO	-0.0933995
O75306	NADH dehydrogenase [ubiquinone] iron-sulfur protein 2, mitochondrial	0.301854	0.00683594	0.0284532	+	NDUFS2	NDUFS2	-0.234242
P08572	Collagen alpha-2(IV) chain;Canstatin	0.301512	0.00195312	0.0120367	+	COL4A2	COL4A2	-0.0571648
P31040	Succinate dehydrogenase [ubiquinone] flavoprotein subunit, mitochondrial	0.300016	0.0134277	0.0458614	+	SDHA	SDHA	-0.443652
P18859	ATP synthase-coupling factor 6, mitochondrial	0.298911	0.00195312	0.0120367	+	ATP5J	ATP5J	-0.11617
P30044	Peroxiredoxin-5, mitochondrial	0.295275	0.000366211	0.00710092	+	PRDX5	PRDX5	-0.30213
P28331	NADH-ubiquinone oxidoreductase 75 kDa subunit, mitochondrial	0.292022	0.000610352	0.00808716	+	NDUFS1	NDUFS1	-0.130666
P08670;P41219;CON__Q9DCV7;CON__Q3KNV1;CON__P08729;CON__P05787;CON__Q9H552;CON__Q9NSB2;CON__Q6ISB0;P08729;P05787;Q16352;P07196;Q9NSB2;P07197;P12036	Vimentin	0.291578	0.0078125	0.0310547	+	VIM	VIM	0.648369	+
P07355;A6NMY6	Annexin A2;Putative annexin A2-like protein	0.291261	0.00170898	0.0111364	+	ANXA2;ANXA2P2	ANXA2	0.504748
Q9UIJ7	GTP:AMP phosphotransferase AK3, mitochondrial	0.288681	0.000976562	0.00808716	+	AK3	AK3	0.0274506
Q99798	Aconitate hydratase, mitochondrial	0.287099	0.00170898	0.0111364	+	ACO2	ACO2	-0.118251
O95299	NADH dehydrogenase [ubiquinone] 1 alpha subcomplex subunit 10, mitochondrial	0.286665	0.00341797	0.01776	+	NDUFA10	NDUFA10	-0.0577585
P02794	Ferritin heavy chain;Ferritin heavy chain, N-terminally processed	0.286613	0.000976562	0.00808716	+	FTH1	FTH1	-0.0689075
P00505	Aspartate aminotransferase, mitochondrial	0.286462	0.00854492	0.0328175	+	GOT2	GOT2	-0.143062
Q9H0U4;Q92928;P62820	Ras-related protein Rab-1B;Putative Ras-related protein Rab-1C;Ras-related protein Rab-1A	0.285058	0.00244141	0.0143772	+	RAB1B;RAB1C;RAB1A	RAB1B	-0.00243371
P33121;Q9UKU0	Long-chain-fatty-acid--CoA ligase 1	0.284428	0.010498	0.0377645	+	ACSL1	ACSL1	0.0259347
O75367	Core histone macro-H2A.1	0.283018	0.0078125	0.0310547	+	H2AFY	H2AFY	-0.0973558
P50461	Cysteine and glycine-rich protein 3	0.282258	0.000854492	0.00808716	+	CSRP3	CSRP3	-0.471734
P37802	Transgelin-2	0.281987	0.00292969	0.0160628	+	TAGLN2	TAGLN2	0.366168	+
Q99880;Q99879;Q99877;Q93079;Q5QNW6;P62807;P58876;P57053;O60814;Q96A08	Histone H2B type 1-L;Histone H2B type 1-M;Histone H2B type 1-N;Histone H2B type 1-H;Histone H2B type 2-F;Histone H2B type 1-C/E/F/G/I;Histone H2B type 1-D;Histone H2B type F-S;Histone H2B type 1-K;Histone H2B type 1-A	0.28155	0.000976562	0.00808716	+	HIST1H2BL;HIST1H2BM;HIST1H2BN;HIST1H2BH;HIST2H2BF;HIST1H2BC;HIST1H2BD;H2BFS;HIST1H2BK;HIST1H2BA	HIST1H2BD	-0.0587597
P31946	14-3-3 protein beta/alpha;14-3-3 protein beta/alpha, N-terminally processed	0.278985	0.00305176	0.0161743	+	YWHAB	YWHAB	0.0613834
O75746	Calcium-binding mitochondrial carrier protein Aralar1	0.278064	0.00524902	0.0234437	+	SLC25A12	SLC25A12	-0.106545
P30084	Enoyl-CoA hydratase, mitochondrial	0.277069	0.00012207	0.00606537	+	ECHS1	ECHS1	-0.328582
P12110	Collagen alpha-2(VI) chain	0.276368	0.00976562	0.0352894	+	COL6A2	COL6A2	0.355085
O75323	Protein NipSnap homolog 2	0.276357	0.00195312	0.0120367	+	NIPSNAP2	NIPSNAP2	-0.122139
P12277	Creatine kinase B-type	0.276157	0.00170898	0.0111364	+	CKB	CKB	-0.029576
P19404	NADH dehydrogenase [ubiquinone] flavoprotein 2, mitochondrial	0.273632	0.00524902	0.0234437	+	NDUFV2	NDUFV2	-0.221901
P25786	Proteasome subunit alpha type-1	0.270903	0.00683594	0.0284532	+	PSMA1	PSMA1	-0.0328671
P21912	Succinate dehydrogenase [ubiquinone] iron-sulfur subunit, mitochondrial	0.269732	0.00292969	0.0160628	+	SDHB	SDHB	0.00545305
Q9NZ45	CDGSH iron-sulfur domain-containing protein 1	0.26972	0.00292969	0.0160628	+	CISD1	CISD1	-0.233627
P35232	Prohibitin	0.269211	0.000244141	0.00606537	+	PHB	PHB	-0.223711
O95210	Starch-binding domain-containing protein 1	0.266403	0.000976562	0.00808716	+	STBD1	STBD1	-0.223343
Q9BUF5	Tubulin beta-6 chain	0.264925	0.0012207	0.00874287	+	TUBB6	TUBB6	1.57598	+
O94919	Endonuclease domain-containing 1 protein	0.264891	0.015625	0.0496875	+	ENDOD1	ENDOD1	0.065444
P63241;Q6IS14;Q9GZV4	Eukaryotic translation initiation factor 5A-1;Eukaryotic translation initiation factor 5A-1-like	0.263917	0.000244141	0.00606537	+	EIF5A;EIF5AL1	EIF5A	-0.00391197
P38117	Electron transfer flavoprotein subunit beta	0.26358	0.0012207	0.00874287	+	ETFB	ETFB	-0.457195
P48047	ATP synthase subunit O, mitochondrial	0.262044	0.000244141	0.00606537	+	ATP5O	ATP5O	-0.217415
Q04917	14-3-3 protein eta	0.26074	0.00976562	0.0352894	+	YWHAH	YWHAH	0.768036	+
P50213	Isocitrate dehydrogenase [NAD] subunit alpha, mitochondrial	0.260481	0.00463867	0.0227639	+	IDH3A	IDH3A	0.0369843
P08238;Q58FF7	Heat shock protein HSP 90-beta	0.258986	0.000610352	0.00808716	+	HSP90AB1	HSP90AB1	0.049592
P26641	Elongation factor 1-gamma	0.257819	0.00231934	0.0139687	+	EEF1G	EEF1G	NaN
O00505;O00629	Importin subunit alpha-4	0.25703	0.00683594	0.0284532	+	KPNA3	KPNA3	-0.154886
P30048	Thioredoxin-dependent peroxide reductase, mitochondrial	0.255936	0.000244141	0.00606537	+	PRDX3	PRDX3	-0.123197
P45880	Voltage-dependent anion-selective channel protein 2	0.255326	0.000610352	0.00808716	+	VDAC2	VDAC2	-0.32695
P22626	Heterogeneous nuclear ribonucleoproteins A2/B1	0.253443	0.000976562	0.00808716	+	HNRNPA2B1	HNRNPA2B1	-0.166045
P08559;P29803	Pyruvate dehydrogenase E1 component subunit alpha, somatic form, mitochondrial	0.251347	0.00671387	0.0284532	+	PDHA1	PDHA1	-0.156031
P13807	Glycogen [starch] synthase, muscle	0.250984	0.00341797	0.01776	+	GYS1	GYS1	-0.0945436
P07737;CON__P02584	Profilin-1	0.250645	0.00195312	0.0120367	+	PFN1	PFN1	-0.0110313
Q9UKS6	Protein kinase C and casein kinase substrate in neurons protein 3	0.250576	0.0136719	0.0458614	+	PACSIN3	PACSIN3	-0.20959
P42704	Leucine-rich PPR motif-containing protein, mitochondrial	0.250298	0.00244141	0.0143772	+	LRPPRC	LRPPRC	-0.181555
P56134	ATP synthase subunit f, mitochondrial	0.249935	0.00524902	0.0234437	+	ATP5J2	ATP5J2	-0.408677
Q9BQ69	O-acetyl-ADP-ribose deacetylase MACROD1	0.248585	0.00976562	0.0352894	+	MACROD1	MACROD1	-0.34697
P22695	Cytochrome b-c1 complex subunit 2, mitochondrial	0.2469	0.000610352	0.00808716	+	UQCRC2	UQCRC2	-0.119656
P07602	Prosaposin;Saposin-A;Saposin-B-Val;Saposin-B;Saposin-C;Saposin-D	0.246165	0.00488281	0.0229694	+	PSAP	PSAP	-0.00897015
P49821	NADH dehydrogenase [ubiquinone] flavoprotein 1, mitochondrial	0.245237	0.00195312	0.0120367	+	NDUFV1	NDUFV1	-0.137465
Q14353	Guanidinoacetate N-methyltransferase	0.244426	0.00683594	0.0284532	+	GAMT	GAMT	-0.562449
P40939	Trifunctional enzyme subunit alpha, mitochondrial;Long-chain enoyl-CoA hydratase;Long chain 3-hydroxyacyl-CoA dehydrogenase	0.243659	0.000244141	0.00606537	+	HADHA	HADHA	-0.258556
P11310	Medium-chain specific acyl-CoA dehydrogenase, mitochondrial	0.24114	0.00305176	0.0161743	+	ACADM	ACADM	-0.0927696
P56385	ATP synthase subunit e, mitochondrial	0.240655	0.012207	0.0435183	+	ATP5I	ATP5I	-0.23773
P63104	14-3-3 protein zeta/delta	0.240557	0.00305176	0.0161743	+	YWHAZ	YWHAZ	0.481775	+
P10412	Histone H1.4	0.240031	0.000488281	0.00808716	+	HIST1H1E	HIST1H1E	-0.0348728
P11177	Pyruvate dehydrogenase E1 component subunit beta, mitochondrial	0.238188	0.000854492	0.00808716	+	PDHB	PDHB	-0.127899
P13804	Electron transfer flavoprotein subunit alpha, mitochondrial	0.238098	0.000366211	0.00710092	+	ETFA	ETFA	-0.164556
Q9UHQ9	NADH-cytochrome b5 reductase 1	0.237344	0.00488281	0.0229694	+	CYB5R1	CYB5R1	-0.264841
P51888	Prolargin	0.233875	0.00976562	0.0352894	+	PRELP	PRELP	0.148783
O75489	NADH dehydrogenase [ubiquinone] iron-sulfur protein 3, mitochondrial	0.233822	0.00170898	0.0111364	+	NDUFS3	NDUFS3	-0.127347
P02545	Prelamin-A/C;Lamin-A/C	0.231777	0.000366211	0.00710092	+	LMNA	LMNA	0.249037
Q05639;Q5VTE0;P68104	Elongation factor 1-alpha 2;Putative elongation factor 1-alpha-like 3;Elongation factor 1-alpha 1	0.230967	0.00195312	0.0120367	+	EEF1A2;EEF1A1P5;EEF1A1	EEF1A2	-0.100049
P08574	Cytochrome c1, heme protein, mitochondrial	0.229303	0.00524902	0.0234437	+	CYC1	CYC1	-0.145624
P30038	Delta-1-pyrroline-5-carboxylate dehydrogenase, mitochondrial	0.228966	0.000976562	0.00808716	+	ALDH4A1	ALDH4A1	-0.2607
P55072	Transitional endoplasmic reticulum ATPase	0.227788	0.000610352	0.00808716	+	VCP	VCP	-0.000734811
O95817	BAG family molecular chaperone regulator 3	0.225449	0.0136719	0.0458614	+	BAG3	BAG3	-0.202997
Q03135	Caveolin-1	0.224064	0.00683594	0.0284532	+	CAV1	CAV1	0.541879	+
P68371;Q3ZCM7	Tubulin beta-4B chain	0.219302	0.000244141	0.00606537	+	TUBB4B	TUBB4B	0.114428
P07900;Q14568;Q58FF6;Q58FG0	Heat shock protein HSP 90-alpha	0.219111	0.000244141	0.00606537	+	HSP90AA1	HSP90AA1	0.36834
P08133	Annexin A6	0.217891	0.00012207	0.00606537	+	ANXA6	ANXA6	-0.14812
P15090	Fatty acid-binding protein, adipocyte	0.21716	0.00683594	0.0284532	+	FABP4	FABP4	0.406102
O14558	Heat shock protein beta-6	0.215192	0.0136719	0.0458614	+	HSPB6	HSPB6	-0.246191
P13639;Q15029	Elongation factor 2	0.214116	0.00012207	0.00606537	+	EEF2	EEF2	-0.0574995
Q9BWH2	FUN14 domain-containing protein 2	0.211249	0.015625	0.0496875	+	FUNDC2	FUNDC2	-0.150343
Q6QEF8	Coronin-6	0.210717	0.00976562	0.0352894	+	CORO6	CORO6	-0.330131
P07437;A6NNZ2;CON__ENSEMBL:ENSBTAP00000025008;Q9H4B7	Tubulin beta chain	0.209517	0.00146484	0.0102154	+	TUBB	TUBB	0.324526
Q71UI9;P0C0S5	Histone H2A.V;Histone H2A.Z	0.208823	0.00524902	0.0234437	+	H2AFV;H2AFZ	H2AFV	-0.0685432
Q9NZN4;Q9H4M9;Q9NZN3	EH domain-containing protein 2	0.205693	0.00976562	0.0352894	+	EHD2	EHD2	0.319256
P31937	3-hydroxyisobutyrate dehydrogenase, mitochondrial	0.205477	0.000976562	0.00808716	+	HIBADH	HIBADH	-0.247953
P62837;P61077	Ubiquitin-conjugating enzyme E2 D2;Ubiquitin-conjugating enzyme E2 D3	0.201502	0.0078125	0.0310547	+	UBE2D2;UBE2D3	UBE2D2	-0.130044
P10515	Dihydrolipoyllysine-residue acetyltransferase component of pyruvate dehydrogenase complex, mitochondrial	0.199827	0.00402832	0.0198914	+	DLAT	DLAT	-0.102678
P42765	3-ketoacyl-CoA thiolase, mitochondrial	0.198771	0.000976562	0.00808716	+	ACAA2	ACAA2	-0.244362
P46939	Utrophin	0.19871	0.015625	0.0496875	+	UTRN	UTRN	0.142203
Q02218;Q9ULD0	2-oxoglutarate dehydrogenase, mitochondrial	0.198681	0.00854492	0.0328175	+	OGDH	OGDH	-0.161848
Q16891	MICOS complex subunit MIC60	0.196122	0.000854492	0.00808716	+	IMMT	IMMT	-0.176426
P49411	Elongation factor Tu, mitochondrial	0.196052	0.00402832	0.0198914	+	TUFM	TUFM	-0.288292
Q5VXT5	Synaptophysin-like protein 2	0.195129	0.00854492	0.0328175	+	SYPL2	SYPL2	-0.0924245
Q99623	Prohibitin-2	0.195119	0.0012207	0.00874287	+	PHB2	PHB2	-0.294058
P10599	Thioredoxin	0.19413	0.00488281	0.0229694	+	TXN	TXN	0.00647299
Q6ZMU5	Tripartite motif-containing protein 72	0.193064	0.00402832	0.0198914	+	TRIM72	TRIM72	-0.103978
Q5VST9	Obscurin	0.193032	0.000244141	0.00606537	+	OBSCN	OBSCN	-0.13089
Q6NVY1	3-hydroxyisobutyryl-CoA hydrolase, mitochondrial	0.192265	0.000976562	0.00808716	+	HIBCH	HIBCH	-0.135736
P24043	Laminin subunit alpha-2	0.190366	0.0012207	0.00874287	+	LAMA2	LAMA2	0.179129
P10809	60 kDa heat shock protein, mitochondrial	0.188939	0.000244141	0.00606537	+	HSPD1	HSPD1	0.142393
Q9P0L0	Vesicle-associated membrane protein-associated protein A	0.187566	0.00292969	0.0160628	+	VAPA	VAPA	-0.123438
Q13554	Calcium/calmodulin-dependent protein kinase type II subunit beta	0.186338	0.015625	0.0496875	+	CAMK2B	CAMK2B	-0.132627
Q86TX2;P49753	Acyl-coenzyme A thioesterase 1;Acyl-coenzyme A thioesterase 2, mitochondrial	0.185767	0.000488281	0.00808716	+	ACOT1;ACOT2	ACOT2	-0.177373
P19105;O14950;P24844	Myosin regulatory light chain 12A;Myosin regulatory light chain 12B;Myosin regulatory light polypeptide 9	0.184869	0.00292969	0.0160628	+	MYL12A;MYL12B;MYL9	MYL12A	-0.263327
P17661	Desmin	0.183026	0.000610352	0.00808716	+	DES	DES	-0.380617
P62258	14-3-3 protein epsilon	0.182513	0.000366211	0.00710092	+	YWHAE	YWHAE	-0.0630539
P00387	NADH-cytochrome b5 reductase 3;NADH-cytochrome b5 reductase 3 membrane-bound form;NADH-cytochrome b5 reductase 3 soluble form	0.181187	0.000976562	0.00808716	+	CYB5R3	CYB5R3	0.0198393
P23434	Glycine cleavage system H protein, mitochondrial	0.177672	0.000976562	0.00808716	+	GCSH	GCSH	0.0649802
P07237	Protein disulfide-isomerase	0.177381	0.000366211	0.00710092	+	P4HB	P4HB	-0.0699453
Q86TD4	Sarcalumenin	0.176421	0.000854492	0.00808716	+	SRL	SRL	-0.140618
P08758	Annexin A5	0.17611	0.0134277	0.0458614	+	ANXA5	ANXA5	0.247329
P11142	Heat shock cognate 71 kDa protein	0.174261	0.00012207	0.00606537	+	HSPA8	HSPA8	-0.0390346
P02511	Alpha-crystallin B chain	0.173245	0.00524902	0.0234437	+	CRYAB	CRYAB	-0.235342
P00441	Superoxide dismutase [Cu-Zn]	0.171872	0.00927734	0.0352894	+	SOD1	SOD1	-0.153203
P07195	L-lactate dehydrogenase B chain	0.171871	0.0012207	0.00874287	+	LDHB	LDHB	-0.106753
Q16851	UTP--glucose-1-phosphate uridylyltransferase	0.170973	0.0012207	0.00874287	+	UGP2	UGP2	0.0262105
Q9Y6B6;Q9NR31	GTP-binding protein SAR1b;GTP-binding protein SAR1a	0.170447	0.000244141	0.00606537	+	SAR1B;SAR1A	SAR1B	-0.278365
P22061	Protein-L-isoaspartate(D-aspartate) O-methyltransferase	0.170333	0.000976562	0.00808716	+	PCMT1	PCMT1	-0.10666
P54819	Adenylate kinase 2, mitochondrial;Adenylate kinase 2, mitochondrial, N-terminally processed	0.168071	0.00854492	0.0328175	+	AK2	AK2	-0.211545
P43155	Carnitine O-acetyltransferase	0.167248	0.00305176	0.0161743	+	CRAT	CRAT	-0.10693
O95831	Apoptosis-inducing factor 1, mitochondrial	0.166762	0.00976562	0.0352894	+	AIFM1	AIFM1	-0.22449
P11021	78 kDa glucose-regulated protein	0.165409	0.000366211	0.00710092	+	HSPA5	HSPA5	0.342107
P55084	Trifunctional enzyme subunit beta, mitochondrial;3-ketoacyl-CoA thiolase	0.164677	0.000610352	0.00808716	+	HADHB	HADHB	-0.173868
P06733	Alpha-enolase	0.164345	0.00170898	0.0111364	+	ENO1	ENO1	0.20207
P68366	Tubulin alpha-4A chain	0.156095	0.000610352	0.00808716	+	TUBA4A	TUBA4A	0.0209076
O43676	NADH dehydrogenase [ubiquinone] 1 beta subcomplex subunit 3	0.155624	0.000976562	0.00808716	+	NDUFB3	NDUFB3	-0.000414194
P02585;P27482;P0DP25;P0DP24;P0DP23	Troponin C, skeletal muscle	0.153535	0.00390625	0.0198914	+	TNNC2	TNNC2;TNNC2	-0.507012
P09622	Dihydrolipoyl dehydrogenase, mitochondrial	0.153472	0.0012207	0.00874287	+	DLD	DLD	-0.049402
P22694;P17612	cAMP-dependent protein kinase catalytic subunit beta;cAMP-dependent protein kinase catalytic subunit alpha	0.148741	0.000976562	0.00808716	+	PRKACB;PRKACA	PRKACA	0.0368553
P31415	Calsequestrin-1	0.147138	0.000854492	0.00808716	+	CASQ1	CASQ1	-0.339606
P09382	Galectin-1	0.144597	0.00402832	0.0198914	+	LGALS1	LGALS1	-0.0312439
P78417	Glutathione S-transferase omega-1	0.143831	0.000610352	0.00808716	+	GSTO1	GSTO1	-0.147785
Q14240;P60842	Eukaryotic initiation factor 4A-II;Eukaryotic initiation factor 4A-II, N-terminally processed;Eukaryotic initiation factor 4A-I	0.141329	0.0136719	0.0458614	+	EIF4A2;EIF4A1	EIF4A2	-0.114523
O14958	Calsequestrin-2	0.140483	0.0134277	0.0458614	+	CASQ2	CASQ2	-0.00726812
P25788	Proteasome subunit alpha type-3	0.137895	0.015625	0.0496875	+	PSMA3	PSMA3	-0.201495
Q15149	Plectin	0.135744	0.000854492	0.00808716	+	PLEC	PLEC	-0.219165
P24298	Alanine aminotransferase 1	0.134665	0.000976562	0.00808716	+	GPT	GPT	-0.361761
P08237;Q01813	ATP-dependent 6-phosphofructokinase, muscle type	0.133688	0.0012207	0.00874287	+	PFKM	PFKM	-0.173715
Q9HCP6	Protein-cysteine N-palmitoyltransferase HHAT-like protein	0.132251	0.00805664	0.0317081	+	HHATL	HHATL	-0.0987175
P17066;P48741	Heat shock 70 kDa protein 6;Putative heat shock 70 kDa protein 7	0.127909	0.000854492	0.00808716	+	HSPA6;HSPA7	HSPA7	0.211366
P62987;P62979;P0CG47;P0CG48	Ubiquitin-60S ribosomal protein L40;Ubiquitin;60S ribosomal protein L40;Ubiquitin-40S ribosomal protein S27a;Ubiquitin;40S ribosomal protein S27a;Polyubiquitin-B;Ubiquitin;Polyubiquitin-C;Ubiquitin	0.122897	0.000366211	0.00710092	+	UBA52;RPS27A;UBB;UBC	UBB	-0.445553
Q8NB12	Histone-lysine N-methyltransferase SMYD1	0.121114	0.00683594	0.0284532	+	SMYD1	SMYD1	-0.115834
O75208	Ubiquinone biosynthesis protein COQ9, mitochondrial	0.117584	0.00524902	0.0234437	+	COQ9	COQ9	-0.167877
P40123	Adenylyl cyclase-associated protein 2	0.116907	0.0136719	0.0458614	+	CAP2	CAP2	-0.173446
P51452	Dual specificity protein phosphatase 3	0.113011	0.0136719	0.0458614	+	DUSP3	DUSP3	-0.145032
P46020;P46019	Phosphorylase b kinase regulatory subunit alpha, skeletal muscle isoform	0.105657	0.00976562	0.0352894	+	PHKA1	PHKA1	0.0438744
O60662	Kelch-like protein 41	0.0996935	0.00524902	0.0234437	+	KLHL41	KLHL41	-0.23692
O00499;Q9UBW5;P49418	Myc box-dependent-interacting protein 1	0.0780951	0.00854492	0.0328175	+	BIN1	BIN1	-0.172545
Q8N3V7	Synaptopodin	-0.287495	0.00488281	0.0229694	+	SYNPO	SYNPO	-0.275751
A8MU46	Smoothelin-like protein 1	-0.375427	0.000976562	0.00808716	+	SMTNL1	SMTNL1	-0.856861	+
P26447	Protein S100-A4	0.779992	0.03125	0.0825374		S100A4	S100A4	0.389841
Q96AC1	Fermitin family homolog 2	0.650185	0.078125	0.158377		FERMT2	FERMT2	0.789478	+
Q15293	Reticulocalbin-1	0.609687	0.109375	0.200785		RCN1	RCN1	0.220343
P04843	Dolichyl-diphosphooligosaccharide--protein glycosyltransferase subunit 1	0.600897	0.078125	0.158377		RPN1	RPN1	0.0799408
P28838	Cytosol aminopeptidase	0.5662	0.0273438	0.0744462		LAP3	LAP3	-0.0214457
P51858	Hepatoma-derived growth factor	0.565348	0.03125	0.0825374		HDGF	HDGF	-0.12994
P46783	40S ribosomal protein S10	0.564169	0.078125	0.158377		RPS10	RPS10	0.378452
Q15642	Cdc42-interacting protein 4	0.546605	0.148438	0.253236		TRIP10	TRIP10	-0.238732
Q6UXV4	MICOS complex subunit MIC27	0.489807	0.03125	0.0825374		APOOL	APOOL	-0.119182
P61978	Heterogeneous nuclear ribonucleoprotein K	0.479419	0.057373	0.129211		HNRNPK	HNRNPK	-0.00742179
Q9H497	Torsin-3A	0.459073	0.0166016	0.0519616		TOR3A	TOR3A	-0.0906459
P05386	60S acidic ribosomal protein P1	0.457891	0.078125	0.158377		RPLP1	RPLP1	-0.26512
Q8NHP1;O43488	Aflatoxin B1 aldehyde reductase member 4;Aflatoxin B1 aldehyde reductase member 2	0.456724	0.109375	0.200785		AKR7L;AKR7A2	AKR7A2	-0.124787
B9A064;P0CG04	Immunoglobulin lambda-like polypeptide 5;Ig lambda-1 chain C regions	0.454215	0.0322266	0.0826455		IGLL5;IGLC1	IGLL5	0.0641405
P50914	60S ribosomal protein L14	0.440771	0.0195312	0.0592647		RPL14	RPL14	-0.195315
P01861	Ig gamma-4 chain C region	0.438361	0.0214844	0.0625644		IGHG4	IGHG4	-0.786399
Q9H3K2	Growth hormone-inducible transmembrane protein	0.430461	0.046875	0.11091		GHITM	GHITM	0.144602
Q9UJY1	Heat shock protein beta-8	0.42506	0.148438	0.253236		HSPB8	HSPB8	-0.0701848
O95563	Mitochondrial pyruvate carrier 2	0.420905	0.078125	0.158377		MPC2	MPC2	-0.32229
P37837	Transaldolase	0.409753	0.101562	0.193626		TALDO1	TALDO1	-0.013407
O43583	Density-regulated protein	0.394807	0.0830078	0.161743		DENR	DENR	-0.0819186
Q00610;P53675	Clathrin heavy chain 1;Clathrin heavy chain 2	0.390178	0.109863	0.200785		CLTC;CLTCL1	CLTCL1	-0.0473986
O94905	Erlin-2	0.388303	0.0390625	0.0958478		ERLIN2	ERLIN2	-0.1495
P06454	Prothymosin alpha;Prothymosin alpha, N-terminally processed;Thymosin alpha-1	0.378527	0.0830078	0.161743		PTMA	PTMA	0.37589	+
O94988	Protein FAM13A	0.369392	0.25	0.372191		FAM13A	FAM13A	-0.0870005
P27348	14-3-3 protein theta	0.364919	0.0166016	0.0519616		YWHAQ	YWHAQ	0.367825
P06748	Nucleophosmin	0.360927	0.109863	0.200785		NPM1	NPM1	-0.0327934
Q9UBW8	COP9 signalosome complex subunit 7a	0.358957	0.375	0.505541		COPS7A	COPS7A	0.0230975
Q7Z3D6	UPF0317 protein C14orf159, mitochondrial	0.358443	0.0390625	0.0958478		C14orf159	C14orf159	-0.409723
P21810	Biglycan	0.356455	0.03125	0.0825374		BGN	BGN	0.644853
P62241	40S ribosomal protein S8	0.353556	0.0537109	0.122702		RPS8	RPS8	-0.0378322
P15311	Ezrin	0.349097	0.275391	0.402299		EZR	EZR	0.51011
P01834	Ig kappa chain C region	0.346968	0.067627	0.142609		IGKC	IGKC	-0.164057
P02792	Ferritin light chain	0.346187	0.0419922	0.0999515		FTL	FTL	0.0532354
P04632;Q96L46	Calpain small subunit 1	0.339632	0.382812	0.505541		CAPNS1	CAPNS1	-0.0893024
Q9BXK5	Bcl-2-like protein 13	0.338885	0.151367	0.257681		BCL2L13	BCL2L13	-0.0639477
P00915	Carbonic anhydrase 1	0.335555	0.267578	0.394665		CA1	CA1	0.156169
Q96AQ6	Pre-B-cell leukemia transcription factor-interacting protein 1	0.331538	0.21875	0.340325		PBXIP1	PBXIP1	-0.161754
P01009	Alpha-1-antitrypsin;Short peptide from AAT	0.330003	0.0784912	0.158377		SERPINA1	SERPINA1	0.966765
Q9NX63	MICOS complex subunit MIC19	0.327456	0.109375	0.200785		CHCHD3	CHCHD3	-0.0611349
Q13813	Spectrin alpha chain, non-erythrocytic 1	0.3232	0.0214844	0.0625644		SPTAN1	SPTAN1	0.650049	+
Q92614	Unconventional myosin-XVIIIa	0.32155	0.03125	0.0825374		MYO18A	MYO18A	-0.379248
P01024	Complement C3;Complement C3 beta chain;C3-beta-c;Complement C3 alpha chain;C3a anaphylatoxin;Acylation stimulating protein;Complement C3b alpha chain;Complement C3c alpha chain fragment 1;Complement C3dg fragment;Complement C3g fragment;Complement C3d fragment;Complement C3f fragment;Complement C3c alpha chain fragment 2	0.3181	0.146484	0.253236		C3	C3	0.3796
P14854	Cytochrome c oxidase subunit 6B1	0.31148	0.0185547	0.0565172		COX6B1	COX6B1	-0.183628
O60664	Perilipin-3	0.311082	0.0266113	0.0732042		PLIN3	PLIN3	-0.207322
Q7Z4W1	L-xylulose reductase	0.31086	0.03125	0.0825374		DCXR	DCXR	0.00671883
Q9BTE6	Alanyl-tRNA editing protein Aarsd1	0.310613	0.147461	0.253236		AARSD1	AARSD1	-0.551317
Q86T65;REV__Q6P996	Disheveled-associated activator of morphogenesis 2	0.30643	0.0390625	0.0958478		DAAM2	DAAM2	0.230765
O75915	PRA1 family protein 3	0.306084	0.0673828	0.142609		ARL6IP5	ARL6IP5	-0.123131
Q9BZH6	WD repeat-containing protein 11	0.301519	0.0537109	0.122702		WDR11	WDR11	-0.0715886
P69905	Hemoglobin subunit alpha	0.298939	0.464844	0.581055		HBA1	HBA1	0.173162
Q9BYT3	Serine/threonine-protein kinase 33	0.294287	0.0390625	0.0958478		STK33	STK33	-0.190874
Q09666	Neuroblast differentiation-associated protein AHNAK	0.294148	0.0185547	0.0565172		AHNAK	AHNAK	-0.0132761
Q9Y277	Voltage-dependent anion-selective channel protein 3	0.293776	0.029541	0.0798813		VDAC3	VDAC3	-0.30795
P00846	ATP synthase subunit a	0.293561	0.0537109	0.122702		MT-ATP6	MT-ATP6	-0.0656922
Q9NX46	Poly(ADP-ribose) glycohydrolase ARH3	0.285822	0.21875	0.340325		ADPRHL2	ADPRHL2	-0.0493499
P01857	Ig gamma-1 chain C region	0.285289	0.067627	0.142609		IGHG1	IGHG1	0.618621
O96000	NADH dehydrogenase [ubiquinone] 1 beta subcomplex subunit 10	0.281398	0.0266113	0.0732042		NDUFB10	NDUFB10	-0.111414
Q9P0J0	NADH dehydrogenase [ubiquinone] 1 alpha subcomplex subunit 13	0.278752	0.0166016	0.0519616		NDUFA13	NDUFA13	-0.298132
Q9Y490	Talin-1	0.275065	0.0214844	0.0625644		TLN1	TLN1	0.166332
P0DOY3;P0DOY2;P0CF74;A0M8Q6	Ig lambda-6 chain C region;Ig lambda-7 chain C region	0.274943	0.123047	0.219332		IGLC6;IGLC7	IGLC7	1.05927
P50991	T-complex protein 1 subunit delta	0.274884	0.101562	0.193626		CCT4	CCT4	0.126646
Q96A26	Protein FAM162A	0.271688	0.0537109	0.122702		FAM162A	FAM162A	-0.171872
P35270;REV__Q16649	Sepiapterin reductase	0.269462	0.25	0.372191		SPR	SPR	-0.367278
O95182	NADH dehydrogenase [ubiquinone] 1 alpha subcomplex subunit 7	0.268067	0.0390625	0.0958478		NDUFA7	NDUFA7	-0.757609
Q13698;O60840;Q01668;Q13936	Voltage-dependent L-type calcium channel subunit alpha-1S;Voltage-dependent L-type calcium channel subunit alpha-1F;Voltage-dependent L-type calcium channel subunit alpha-1D;Voltage-dependent L-type calcium channel subunit alpha-1C	0.266712	0.078125	0.158377		CACNA1S;CACNA1F;CACNA1D;CACNA1C	CACNA1S	-0.271966
P30085	UMP-CMP kinase	0.266182	0.0488281	0.115188		CMPK1	CMPK1	-0.0581213
Q99832	T-complex protein 1 subunit eta	0.266164	0.0830078	0.161743		CCT7	CCT7	-0.0681646
P26373	60S ribosomal protein L13	0.264381	0.0244141	0.0682036		RPL13	RPL13	-0.337525
P43034	Platelet-activating factor acetylhydrolase IB subunit alpha	0.262196	0.123047	0.219332		PAFAH1B1	PAFAH1B1	-0.07566
P54727	UV excision repair protein RAD23 homolog B	0.260692	0.0537109	0.122702		RAD23B	RAD23B	-0.0840206
O43674	NADH dehydrogenase [ubiquinone] 1 beta subcomplex subunit 5, mitochondrial	0.259464	0.0419922	0.0999515		NDUFB5	NDUFB5	-0.135352
Q9BSL1	Ubiquitin-associated domain-containing protein 1	0.257121	0.27832	0.402299		UBAC1	UBAC1	-0.431308
P05387	60S acidic ribosomal protein P2	0.256732	0.0322266	0.0826455		RPLP2	RPLP2	-0.312435
P07942	Laminin subunit beta-1	0.254037	0.101562	0.193626		LAMB1	LAMB1	0.123425
Q96H20	Vacuolar-sorting protein SNF8	0.252719	0.382812	0.505541		SNF8	SNF8	0.0854164
Q5TC12	ATP synthase mitochondrial F1 complex assembly factor 1	0.250516	0.25	0.372191		ATPAF1	ATPAF1	-0.288839
Q9Y4W6	AFG3-like protein 2	0.2482	0.25	0.372191		AFG3L2	AFG3L2	-0.0963107
P40227;Q92526	T-complex protein 1 subunit zeta	0.248038	0.25	0.372191		CCT6A	CCT6A	0.0386828
P01860	Ig gamma-3 chain C region	0.247445	0.240234	0.365262		IGHG3	IGHG3	0.073555
P61586;P08134;P62745	Transforming protein RhoA;Rho-related GTP-binding protein RhoC;Rho-related GTP-binding protein RhoB	0.247035	0.03125	0.0825374		RHOA;RHOC;RHOB	RHOA	0.226972
Q99460	26S proteasome non-ATPase regulatory subunit 1	0.245678	0.359375	0.493442		PSMD1	PSMD1	-0.0805772
O43181	NADH dehydrogenase [ubiquinone] iron-sulfur protein 4, mitochondrial	0.245457	0.0673828	0.142609		NDUFS4	NDUFS4	-0.445919
P30711;P0CG30;P0CG29	Glutathione S-transferase theta-1	0.245352	0.0537109	0.122702		GSTT2	GSTT2	-0.221901
P02042	Hemoglobin subunit delta	0.245328	0.501587	0.616324		HBD	HBD	0.247049
P42126	Enoyl-CoA delta isomerase 1, mitochondrial	0.245308	0.0245361	0.0682036		ECI1	ECI1	-0.330255
P62834;P61224;A6NIZ1	Ras-related protein Rap-1A;Ras-related protein Rap-1b;Ras-related protein Rap-1b-like protein	0.244972	0.0390625	0.0958478		RAP1A;RAP1B	RAP1A	-0.0293431
P13533	Myosin-6	0.244171	0.3396	0.470351		MYH6	MYH6	-0.427938
O00571;O15523	ATP-dependent RNA helicase DDX3X;ATP-dependent RNA helicase DDX3Y	0.243458	0.382812	0.505541		DDX3X;DDX3Y	DDX3X	0.24869
P67936;Q2TAC2	Tropomyosin alpha-4 chain	0.24089	0.109375	0.200785		TPM4	TPM4	1.18107	+
Q14974	Importin subunit beta-1	0.238667	0.0266113	0.0732042		KPNB1	KPNB1	0.128148
P19367;P52789	Hexokinase-1	0.236129	0.0185547	0.0565172		HK1	HK1	-0.0336097
P02766	Transthyretin	0.235381	0.15625	0.264859		TTR	TTR	-0.564964
Q9Y2R0	Cytochrome c oxidase assembly factor 3 homolog, mitochondrial	0.231664	0.0546875	0.123513		COA3	COA3	-0.225655
Q99584	Protein S100-A13	0.229489	0.147461	0.253236		S100A13	S100A13	-0.171672
P62851	40S ribosomal protein S25	0.228709	0.0830078	0.161743		RPS25	RPS25	-0.379171
Q9NPJ3	Acyl-coenzyme A thioesterase 13;Acyl-coenzyme A thioesterase 13, N-terminally processed	0.226889	0.0322266	0.0826455		ACOT13	ACOT13	0.0283519
Q9Y376	Calcium-binding protein 39	0.226714	0.148438	0.253236		CAB39	CAB39	-0.115824
Q8N335	Glycerol-3-phosphate dehydrogenase 1-like protein	0.22584	0.21875	0.340325		GPD1L	GPD1L	-0.225171
P78371	T-complex protein 1 subunit beta	0.225438	0.206055	0.329605		CCT2	CCT2	0.0660001
Q15008	26S proteasome non-ATPase regulatory subunit 6	0.224798	0.130859	0.2317		PSMD6	PSMD6	-0.0310972
O95292	Vesicle-associated membrane protein-associated protein B/C	0.223332	0.046875	0.11091		VAPB	VAPB	-0.128774
Q9P2R7	Succinyl-CoA ligase [ADP-forming] subunit beta, mitochondrial	0.222197	0.029541	0.0798813		SUCLA2	SUCLA2	-0.00872331
Q9Y3A5	Ribosome maturation protein SBDS	0.221641	0.0673828	0.142609		SBDS	SBDS	-0.162808
P14621	Acylphosphatase-2	0.221065	0.0244141	0.0682036		ACYP2	ACYP2	-0.148058
P61313	60S ribosomal protein L15	0.218397	0.375	0.505541		RPL15	RPL15	-0.0710871
P48163	NADP-dependent malic enzyme	0.218341	0.160156	0.270903		ME1	ME1	-0.198463
P02763;P19652	Alpha-1-acid glycoprotein 1	0.215719	0.0170898	0.0528655		ORM1	ORM1	NaN
P24752	Acetyl-CoA acetyltransferase, mitochondrial	0.214516	0.0245361	0.0682036		ACAT1	ACAT1	-0.0513171
P17655	Calpain-2 catalytic subunit	0.21302	0.46875	0.582275		CAPN2	CAPN2	0.177604
P28066	Proteasome subunit alpha type-5	0.211443	0.0419922	0.0999515		PSMA5	PSMA5	0.0472672
P13929;P09104	Beta-enolase	0.211221	0.206055	0.329605		ENO3	ENO3	-0.366426
P52209	6-phosphogluconate dehydrogenase, decarboxylating	0.210928	0.0742188	0.156095		PGD	PGD	-0.103736
Q9BX68	Histidine triad nucleotide-binding protein 2, mitochondrial	0.210864	0.0546875	0.123513		HINT2	HINT2	-0.459969
P62244	40S ribosomal protein S15a	0.21033	0.148438	0.253236		RPS15A	RPS15A	-0.467467
P20774	Mimecan	0.210036	0.0202637	0.0605625		OGN	OGN	0.896799
P12829	Myosin light chain 4	0.20977	0.0390625	0.0958478		MYL4	MYL4	1.72465
P56556	NADH dehydrogenase [ubiquinone] 1 alpha subcomplex subunit 6	0.208136	0.320312	0.446752		NDUFA6	NDUFA6	-0.274764
Q04637	Eukaryotic translation initiation factor 4 gamma 1	0.206937	0.0546875	0.123513		EIF4G1	EIF4G1	-0.0494529
Q01995	Transgelin	0.206613	0.0673828	0.142609		TAGLN	TAGLN	1.58559	+
P02647;CON__P15497	Apolipoprotein A-I;Proapolipoprotein A-I;Truncated apolipoprotein A-I	0.205546	0.118896	0.215314		APOA1	APOA1	0.0441693
P39059	Collagen alpha-1(XV) chain;Restin;Restin-2;Restin-3;Restin-4	0.205284	0.0273438	0.0744462		COL15A1	COL15A1	0.357544
P31150	Rab GDP dissociation inhibitor alpha	0.205131	0.0673828	0.142609		GDI1	GDI1	0.126209
P52565	Rho GDP-dissociation inhibitor 1	0.20425	0.296875	0.425253		ARHGDIA	ARHGDIA	0.202089	+
P00338	L-lactate dehydrogenase A chain	0.203325	0.0202637	0.0605625		LDHA	LDHA	-0.306938
P69892;P69891	Hemoglobin subunit gamma-2;Hemoglobin subunit gamma-1	0.202849	0.390991	0.514632		HBG2;HBG1	HBG2	-0.101447
P62280	40S ribosomal protein S11	0.200073	0.109375	0.200785		RPS11	RPS11	-0.230047
P11586	C-1-tetrahydrofolate synthase, cytoplasmic;Methylenetetrahydrofolate dehydrogenase;Methenyltetrahydrofolate cyclohydrolase;Formyltetrahydrofolate synthetase;C-1-tetrahydrofolate synthase, cytoplasmic, N-terminally processed	0.199675	0.078125	0.158377		MTHFD1	MTHFD1	0.039855
P49368	T-complex protein 1 subunit gamma	0.19967	0.195312	0.318837		CCT3	CCT3	0.097144
P07099	Epoxide hydrolase 1	0.197724	0.0905762	0.175202		EPHX1	EPHX1	-0.0785603
O75223	Gamma-glutamylcyclotransferase	0.196795	0.27832	0.402299		GGCT	GGCT	-0.0960989
P20073	Annexin A7	0.19607	0.8125	0.876442		ANXA7	ANXA7	-0.124488
Q9Y6M9	NADH dehydrogenase [ubiquinone] 1 beta subcomplex subunit 9	0.1956	0.216309	0.340325		NDUFB9	NDUFB9	-0.348068
P14618;P30613	Pyruvate kinase PKM	0.195336	0.0494385	0.116283		PKM	PKM	-0.183909
P35754	Glutaredoxin-1	0.194343	0.0537109	0.122702		GLRX	GLRX	-0.359863
Q96I99	Succinyl-CoA ligase [GDP-forming] subunit beta, mitochondrial	0.193556	0.0830078	0.161743		SUCLG2	SUCLG2	-0.0970229
P54578	Ubiquitin carboxyl-terminal hydrolase 14	0.192828	0.21875	0.340325		USP14	USP14	-0.0833202
P02730	Band 3 anion transport protein	0.19049	0.241211	0.365262		SLC4A1	SLC4A1	-0.221901
P50395	Rab GDP dissociation inhibitor beta	0.189725	0.0245361	0.0682036		GDI2	GDI2	0.0641405
Q9UNZ2	NSFL1 cofactor p47	0.188465	0.0673828	0.142609		NSFL1C	NSFL1C	-0.0442214
Q0VAK6	Leiomodin-3	0.188253	0.123047	0.219332		LMOD3	LMOD3	-0.192418
Q04323	UBX domain-containing protein 1	0.187866	0.15625	0.264859		UBXN1	UBXN1	-0.193954
P06744;Q8N196	Glucose-6-phosphate isomerase	0.185164	0.067627	0.142609		GPI	GPI	-0.135768
P23327	Sarcoplasmic reticulum histidine-rich calcium-binding protein	0.184711	0.0244141	0.0682036		HRC	HRC	-0.342246
Q8IVN3	Musculoskeletal embryonic nuclear protein 1	0.184342	0.0322266	0.0826455		MUSTN1	MUSTN1	0.0791343
P04406;O14556	Glyceraldehyde-3-phosphate dehydrogenase	0.183277	0.0905762	0.175202		GAPDH	GAPDH	-0.306759
Q06323	Proteasome activator complex subunit 1	0.182386	0.0170898	0.0528655		PSME1	PSME1	-0.0995218
Q9Y305	Acyl-coenzyme A thioesterase 9, mitochondrial	0.182244	0.460938	0.581055		ACOT9	ACOT9	0.081225
O75155	Cullin-associated NEDD8-dissociated protein 2	0.181119	0.0673828	0.142609		CAND2	CAND2	-0.0589483
P17174	Aspartate aminotransferase, cytoplasmic	0.179891	0.0352783	0.088754		GOT1	GOT1	-0.0565984
P61201	COP9 signalosome complex subunit 2	0.17933	0.460938	0.581055		COPS2	COPS2	-0.110908
O60313	Dynamin-like 120 kDa protein, mitochondrial;Dynamin-like 120 kDa protein, form S1	0.178709	0.898438	0.936118		OPA1	OPA1	-0.101123
O43837	Isocitrate dehydrogenase [NAD] subunit beta, mitochondrial	0.177236	0.101562	0.193626		IDH3B	IDH3B	0.0810731
P04921	Glycophorin-C	0.17629	0.46875	0.582275		GYPC	GYPC	-0.0486962
P21399	Cytoplasmic aconitate hydratase	0.174694	0.109375	0.200785		ACO1	ACO1	-0.132543
P22307	Non-specific lipid-transfer protein	0.173829	0.148438	0.253236		SCP2	SCP2	-0.0803894
P61758	Prefoldin subunit 3	0.173637	0.148438	0.253236		VBP1	VBP1	-0.251838
O43678	NADH dehydrogenase [ubiquinone] 1 alpha subcomplex subunit 2	0.17349	0.0244141	0.0682036		NDUFA2	NDUFA2	-0.361551
Q16836	Hydroxyacyl-coenzyme A dehydrogenase, mitochondrial	0.172628	0.0418701	0.0999515		HADH	HADH	-0.19387
Q14195;Q16555	Dihydropyrimidinase-related protein 3	0.172488	0.109375	0.200785		DPYSL3	DPYSL3	-0.0789191
O75251	NADH dehydrogenase [ubiquinone] iron-sulfur protein 7, mitochondrial	0.171827	0.206055	0.329605		NDUFS7	NDUFS7	-0.383747
P27338	Amine oxidase [flavin-containing] B	0.17179	0.0234375	0.0677557		MAOB	MAOB	-0.294296
P51649	Succinate-semialdehyde dehydrogenase, mitochondrial	0.171498	0.174805	0.290732		ALDH5A1	ALDH5A1	-0.276786
P34932	Heat shock 70 kDa protein 4	0.171459	0.078125	0.158377		HSPA4	HSPA4	-0.0715281
Q13561	Dynactin subunit 2	0.171077	0.0537109	0.122702		DCTN2	DCTN2	0.082548
P27816	Microtubule-associated protein 4	0.170515	0.123047	0.219332		MAP4	MAP4	-0.253257
P16152;O75828	Carbonyl reductase [NADPH] 1;Carbonyl reductase [NADPH] 3	0.170157	0.123047	0.219332		CBR1;CBR3	CBR1	-0.136121
O75298	Reticulon-2	0.16956	0.0166016	0.0519616		RTN2	RTN2	-0.29486
Q9ULC4	Malignant T-cell-amplified sequence 1	0.168339	0.546875	0.656746		MCTS1	MCTS1	0.174617
Q8N142;P30520	Adenylosuccinate synthetase isozyme 1	0.16812	0.0579834	0.129485		ADSSL1	ADSSL1	-0.209714
P30043	Flavin reductase (NADPH)	0.167193	0.0803223	0.161253		BLVRB	BLVRB	-0.243348
P62140	Serine/threonine-protein phosphatase PP1-beta catalytic subunit	0.165424	0.25	0.372191		PPP1CB	PPP1CB	-0.138926
Q16082	Heat shock protein beta-2	0.165252	0.0170898	0.0528655		HSPB2	HSPB2	-0.425393
P18124	60S ribosomal protein L7	0.163413	0.0830078	0.161743		RPL7	RPL7	-0.04139
P28074	Proteasome subunit beta type-5	0.162291	0.0234375	0.0677557		PSMB5	PSMB5	-0.180352
P55010	Eukaryotic translation initiation factor 5	0.161978	0.148438	0.253236		EIF5	EIF5	-0.459839	+
P35237	Serpin B6	0.160524	0.0244141	0.0682036		SERPINB6	SERPINB6	-0.103806
P18206	Vinculin	0.159601	0.0214844	0.0625644		VCL	VCL	0.503112	+
Q9NRX4	14 kDa phosphohistidine phosphatase	0.159337	0.203613	0.329605		PHPT1	PHPT1	-0.359876
Q9BVA1;Q13885	Tubulin beta-2B chain;Tubulin beta-2A chain	0.159266	0.147461	0.253236		TUBB2B;TUBB2A	TUBB2A	0.755068
P68032;P62736;P63267	Actin, alpha cardiac muscle 1;Actin, aortic smooth muscle;Actin, gamma-enteric smooth muscle	0.157218	0.0245361	0.0682036		ACTC1;ACTA2;ACTG2	ACTC1	1.10871
Q16821	Protein phosphatase 1 regulatory subunit 3A	0.156286	0.6875	0.777472		PPP1R3A	PPP1R3A	0.0731961
P36957	Dihydrolipoyllysine-residue succinyltransferase component of 2-oxoglutarate dehydrogenase complex, mitochondrial	0.155535	0.0639648	0.141649		DLST	DLST	-0.173133
Q5T619	Zinc finger protein 648	0.154706	0.464844	0.581055		ZNF648	ZNF648	0.0544036
Q9Y512	Sorting and assembly machinery component 50 homolog	0.153191	0.123047	0.219332		SAMM50	SAMM50	-0.380667
P63173	60S ribosomal protein L38	0.152978	0.195312	0.318837		RPL38	RPL38	-0.468567
P05388;Q8NHW5	60S acidic ribosomal protein P0;60S acidic ribosomal protein P0-like	0.152021	0.0546875	0.123513		RPLP0;RPLP0P6	RPLP0	-0.132795
P46976	Glycogenin-1	0.151844	0.0537109	0.122702		GYG1	GYG1	-0.0833543
P52564	Dual specificity mitogen-activated protein kinase kinase 6	0.151235	0.578125	0.680903		MAP2K6	MAP2K6	-0.431899
P02790	Hemopexin	0.150342	0.0322266	0.0826455		HPX	HPX	-0.316794
P01023;CON__ENSEMBL:ENSBTAP00000024146;P20742	Alpha-2-macroglobulin	0.149375	0.232422	0.360889		A2M	A2M	0.212803
O95810	Serum deprivation-response protein	0.148838	0.0322266	0.0826455		SDPR	SDPR	NaN
Q99733;P55209	Nucleosome assembly protein 1-like 4	0.148043	0.127197	0.226223		NAP1L4	NAP1L4	-0.269535
Q9UMS6	Synaptopodin-2	0.147615	0.0639648	0.141649		SYNPO2	SYNPO2	-0.122278
O60784	Target of Myb protein 1	0.147194	0.296875	0.425253		TOM1	TOM1	-0.26878
P50995	Annexin A11	0.147177	0.0673828	0.142609		ANXA11	ANXA11	-0.0397154
Q9BRX8	Redox-regulatory protein FAM213A	0.14635	0.296875	0.425253		FAM213A	FAM213A	-0.170105
O60506	Heterogeneous nuclear ribonucleoprotein Q	0.144403	0.320312	0.446752		SYNCRIP	SYNCRIP	-0.0232489
P35998	26S protease regulatory subunit 7	0.143746	0.148438	0.253236		PSMC2	PSMC2	-0.0876426
Q16134	Electron transfer flavoprotein-ubiquinone oxidoreductase, mitochondrial	0.141187	0.0341797	0.0870925		ETFDH	ETFDH	0.109441
P01859	Ig gamma-2 chain C region	0.140847	0.193359	0.318837		IGHG2	IGHG2	2.09791
Q00005;P63151;Q66LE6	Serine/threonine-protein phosphatase 2A 55 kDa regulatory subunit B beta isoform;Serine/threonine-protein phosphatase 2A 55 kDa regulatory subunit B alpha isoform;Serine/threonine-protein phosphatase 2A 55 kDa regulatory subunit B delta isoform	0.140447	0.546875	0.656746		PPP2R2B;PPP2R2A;PPP2R2D	PPP2R2A	-0.0663726
P49720	Proteasome subunit beta type-3	0.138928	0.322266	0.448689		PSMB3	PSMB3	-0.139031
P02652	Apolipoprotein A-II;Proapolipoprotein A-II;Truncated apolipoprotein A-II	0.137859	0.320312	0.446752		APOA2	APOA2	NaN
Q9NQC3	Reticulon-4	0.137692	0.0352783	0.088754		RTN4	RTN4	-0.139867
Q9BZA8;Q9BZA7	Protocadherin-11 Y-linked;Protocadherin-11 X-linked	0.137048	0.078125	0.158377		PCDH11Y;PCDH11X	PCDH11X	-1.75295
P32119	Peroxiredoxin-2	0.136502	0.0784912	0.158377		PRDX2	PRDX2	-0.330844
P31939	Bifunctional purine biosynthesis protein PURH;Phosphoribosylaminoimidazolecarboxamide formyltransferase;IMP cyclohydrolase	0.135593	0.0537109	0.122702		ATIC	ATIC	-0.0944318
Q99497	Protein deglycase DJ-1	0.134953	0.067627	0.142609		PARK7	PARK7	-0.155934
Q96Q06	Perilipin-4	0.132388	0.0397949	0.0970459		PLIN4	PLIN4	0.0361741
Q9NR28	Diablo homolog, mitochondrial	0.131936	0.6875	0.777472		DIABLO	DIABLO	0.233402
P23528;P60981	Cofilin-1	0.131145	0.0830078	0.161743		CFL1	CFL1	0.248398
Q16881	Thioredoxin reductase 1, cytoplasmic	0.131082	0.578125	0.680903		TXNRD1	TXNRD1	0.050263
P62829	60S ribosomal protein L23	0.130574	0.078125	0.158377		RPL23	RPL23	-0.245944
P61970	Nuclear transport factor 2	0.130251	0.0830078	0.161743		NUTF2	NUTF2	-0.101905
P16219	Short-chain specific acyl-CoA dehydrogenase, mitochondrial	0.130249	0.174805	0.290732		ACADS	ACADS	-0.459059
P40925	Malate dehydrogenase, cytoplasmic	0.13014	0.067627	0.142609		MDH1	MDH1	0.0375175
P09211	Glutathione S-transferase P	0.129159	0.104004	0.195932		GSTP1	GSTP1	-0.0844112
P63261;P60709;Q6S8J3;A5A3E0;P0CG38;P0CG39;Q9BYX7	Actin, cytoplasmic 2;Actin, cytoplasmic 2, N-terminally processed;Actin, cytoplasmic 1;Actin, cytoplasmic 1, N-terminally processed	0.128486	0.25	0.372191		ACTG1;ACTB	ACTB	1.03539	+
Q15819;Q13404	Ubiquitin-conjugating enzyme E2 variant 2;Ubiquitin-conjugating enzyme E2 variant 1	0.128399	0.3125	0.441274		UBE2V2;UBE2V1	UBE2V2	-0.217423
P13861;P31323	cAMP-dependent protein kinase type II-alpha regulatory subunit	0.128036	0.174805	0.290732		PRKAR2A	PRKAR2A	-0.250242
O14818;Q8TAA3	Proteasome subunit alpha type-7;Proteasome subunit alpha type-7-like	0.128011	0.267578	0.394665		PSMA7;PSMA8	PSMA7	-0.184247
Q9NZU5	LIM and cysteine-rich domains protein 1	0.12788	0.0214844	0.0625644		LMCD1	LMCD1	-0.0991674
Q9Y2K3	Myosin-15	0.127842	0.375	0.505541		MYH15	MYH15	-0.497632
P01011	Alpha-1-antichymotrypsin;Alpha-1-antichymotrypsin His-Pro-less	0.12774	0.0803223	0.161253		SERPINA3	SERPINA3	1.20598
P58546	Myotrophin	0.126138	0.375	0.505541		MTPN	MTPN	0.221569
P62913	60S ribosomal protein L11	0.125569	0.148438	0.253236		RPL11	RPL11	-0.181716
O75891	Cytosolic 10-formyltetrahydrofolate dehydrogenase	0.125197	0.375	0.505541		ALDH1L1	ALDH1L1	0.141989
P36578	60S ribosomal protein L4	0.124693	0.206055	0.329605		RPL4	RPL4	-0.119493
Q9NYL2	Mitogen-activated protein kinase kinase kinase MLT	0.124249	0.21875	0.340325		MAP3K20	MAP3K20	-0.132426
O00410;O60518	Importin-5	0.123469	0.578125	0.680903		IPO5	IPO5	-0.163704
P21796	Voltage-dependent anion-selective channel protein 1	0.122214	0.0579834	0.129485		VDAC1	VDAC1	-0.114224
P54725	UV excision repair protein RAD23 homolog A	0.12152	0.25	0.372191		RAD23A	RAD23A	-0.248949
P13798	Acylamino-acid-releasing enzyme	0.120435	0.0322266	0.0826455		APEH	APEH	-0.158933
P10644;P31321	cAMP-dependent protein kinase type I-alpha regulatory subunit;cAMP-dependent protein kinase type I-alpha regulatory subunit, N-terminally processed	0.119902	0.0419922	0.0999515		PRKAR1A	PRKAR1A	0.152636
Q8N8N7	Prostaglandin reductase 2	0.119562	0.460938	0.581055		PTGR2	PTGR2	-0.45949
O95298;E9PQ53	NADH dehydrogenase [ubiquinone] 1 subunit C2;NADH dehydrogenase [ubiquinone] 1 subunit C2, isoform 2	0.118962	0.382812	0.505541		NDUFC2;NDUFC2-KCTD14	NDUFC2	-0.317268
Q5BKX8	Muscle-related coiled-coil protein	0.118731	0.240234	0.365262		CAVIN4	CAVIN4	-0.0896855
P55786;A6NEC2	Puromycin-sensitive aminopeptidase	0.118199	0.0579834	0.129485		NPEPPS	NPEPPS	-0.0990322
P31947	14-3-3 protein sigma	0.117947	0.0202637	0.0605625		SFN	SFN	-0.60349
Q02641	Voltage-dependent L-type calcium channel subunit beta-1	0.117909	0.240234	0.365262		CACNB1	CACNB1	-0.215256
O00757	Fructose-1,6-bisphosphatase isozyme 2	0.117553	0.135254	0.237891		FBP2	FBP2	-0.198375
P55060	Exportin-2	0.117496	0.578125	0.680903		CSE1L	CSE1L	-0.0192882
O75083	WD repeat-containing protein 1	0.117436	0.0639648	0.141649		WDR1	WDR1	0.321664
Q9UBY9	Heat shock protein beta-7	0.117336	0.203613	0.329605		HSPB7	HSPB7	-0.345406
O95168	NADH dehydrogenase [ubiquinone] 1 beta subcomplex subunit 4	0.117068	0.546875	0.656746		NDUFB4	NDUFB4	-0.0872924
P14550	Alcohol dehydrogenase [NADP(+)]	0.116972	0.0322266	0.0826455		AKR1A1	AKR1A1	0.156908
P98160	Basement membrane-specific heparan sulfate proteoglycan core protein;Endorepellin;LG3 peptide	0.116729	0.0268555	0.073621		HSPG2	HSPG2	0.213193
Q14624	Inter-alpha-trypsin inhibitor heavy chain H4;70 kDa inter-alpha-trypsin inhibitor heavy chain H4;35 kDa inter-alpha-trypsin inhibitor heavy chain H4	0.114793	0.640625	0.733857		ITIH4	ITIH4	0.0839905
O95169	NADH dehydrogenase [ubiquinone] 1 beta subcomplex subunit 8, mitochondrial	0.113256	0.0830078	0.161743		NDUFB8	NDUFB8	-0.116171
Q01082;O15020	Spectrin beta chain, non-erythrocytic 1	0.111528	0.078125	0.158377		SPTBN1	SPTBN1	0.122968
Q99436	Proteasome subunit beta type-7	0.111212	0.3125	0.441274		PSMB7	PSMB7	-0.015007
P23526	Adenosylhomocysteinase	0.110967	0.320312	0.446752		AHCY	AHCY	-0.09586
P30153;P30154	Serine/threonine-protein phosphatase 2A 65 kDa regulatory subunit A alpha isoform	0.110082	0.101562	0.193626		PPP2R1A	PPP2R1A	-0.0616474
P61247	40S ribosomal protein S3a	0.11007	0.375	0.505541		RPS3A	RPS3A	-0.073911
P60953	Cell division control protein 42 homolog	0.109556	0.96582	0.979371		CDC42	CDC42	0.108884
P19338	Nucleolin	0.109535	0.831055	0.885641		NCL	NCL	-0.0346956
O43852	Calumenin	0.108767	0.25	0.372191		CALU	CALU	0.117602
Q6YN16	Hydroxysteroid dehydrogenase-like protein 2	0.108653	0.807739	0.876442		HSDL2	HSDL2	-0.132186
Q13061	Triadin	0.107352	0.0419922	0.0999515		TRDN	TRDN	-0.177631
P49189	4-trimethylaminobutyraldehyde dehydrogenase	0.106516	0.0185547	0.0565172		ALDH9A1	ALDH9A1	-0.175373
P17980	26S protease regulatory subunit 6A	0.104537	0.174805	0.290732		PSMC3	PSMC3	-0.0876983
P35579;P35580	Myosin-9	0.104169	0.123047	0.219332		MYH9	MYH9	1.08138	+
Q00688	Peptidyl-prolyl cis-trans isomerase FKBP3	0.103698	0.129395	0.229618		FKBP3	FKBP3	0.0174232
P05091;P47895;O94788	Aldehyde dehydrogenase, mitochondrial	0.10368	0.0390625	0.0958478		ALDH2	ALDH2	-0.0422732
P35241	Radixin	0.100483	0.27832	0.402299		RDX	RDX	-0.00672193
Q96MR6	Cilia- and flagella-associated protein 57	0.100077	0.413086	0.540137		CFAP57	CFAP57	-0.136887
P25787	Proteasome subunit alpha type-2	0.0998334	0.0673828	0.142609		PSMA2	PSMA2	-0.187595
P09417	Dihydropteridine reductase	0.098687	0.190918	0.316868		QDPR	QDPR	-0.161956
Q86VF7	Nebulin-related-anchoring protein	0.0984827	0.146484	0.253236		NRAP	NRAP	-0.290366
Q8N1G4	Leucine-rich repeat-containing protein 47	0.0983304	0.300781	0.429999		LRRC47	LRRC47	-0.0989171
P02787;CON__Q2HJF0;CON__Q29443;CON__Q0IIK2	Serotransferrin	0.0979425	0.0922852	0.178075		TF	TF	0.420171
P22314	Ubiquitin-like modifier-activating enzyme 1	0.0973223	0.0245361	0.0682036		UBA1	UBA1	-0.0606983
Q9UBQ7	Glyoxylate reductase/hydroxypyruvate reductase	0.0971111	0.27832	0.402299		GRHPR	GRHPR	-0.303485
Q92499	ATP-dependent RNA helicase DDX1	0.0956442	0.84375	0.88963		DDX1	DDX1	-0.241621
P50993;P13637;P05023;Q13733	Sodium/potassium-transporting ATPase subunit alpha-2;Sodium/potassium-transporting ATPase subunit alpha-3;Sodium/potassium-transporting ATPase subunit alpha-1	0.0956042	0.240234	0.365262		ATP1A2;ATP1A3;ATP1A1	ATP1A2	-0.0680713
O00330	Pyruvate dehydrogenase protein X component, mitochondrial	0.0954764	0.27832	0.402299		PDHX	PDHX	-0.164607
P28161;Q03013	Glutathione S-transferase Mu 2	0.0928077	0.0209961	0.0625165		GSTM2	GSTM2	-0.249358
P11217;P06737	Glycogen phosphorylase, muscle form	0.0927102	0.241211	0.365262		PYGM	PYGM	-0.444347
P46782	40S ribosomal protein S5;40S ribosomal protein S5, N-terminally processed	0.0917621	0.174805	0.290732		RPS5	RPS5	-0.218653
P00558	Phosphoglycerate kinase 1	0.091429	0.193726	0.318837		PGK1	PGK1	-0.167201
Q16816	Phosphorylase b kinase gamma catalytic chain, skeletal muscle/heart isoform	0.0912103	0.266113	0.394665		PHKG1	PHKG1	-0.291541
Q07020	60S ribosomal protein L18	0.0883452	0.240234	0.365262		RPL18	RPL18	-0.197851
P01876;P01877	Ig alpha-1 chain C region;Ig alpha-2 chain C region	0.0880778	0.109863	0.200785		IGHA1;IGHA2	IGHA1	-0.543829
P60174	Triosephosphate isomerase	0.0869083	0.0418701	0.0999515		TPI1	TPI1	-0.12983
P13489	Ribonuclease inhibitor	0.0866879	0.206055	0.329605		RNH1	RNH1	0.032983
P17568	NADH dehydrogenase [ubiquinone] 1 beta subcomplex subunit 7	0.0863348	0.413086	0.540137		NDUFB7	NDUFB7	-0.278615
P68036;A0A1B0GUS4	Ubiquitin-conjugating enzyme E2 L3	0.0856284	0.578125	0.680903		UBE2L3	UBE2L3;UBE2L3	-0.107543
P45378	Troponin T, fast skeletal muscle	0.0846183	0.390991	0.514632		TNNT3	TNNT3	-0.512466
P13693;Q9HAU6	Translationally-controlled tumor protein;Putative translationally-controlled tumor protein-like protein TPT1P8	0.0843293	0.0244141	0.0682036		TPT1;TPT1P8	TPT1	-0.554178
P35573	Glycogen debranching enzyme;4-alpha-glucanotransferase;Amylo-alpha-1,6-glucosidase	0.0838858	0.325806	0.452034		AGL	AGL	-0.20458
P10176	Cytochrome c oxidase subunit 8A, mitochondrial	0.0837341	0.460938	0.581055		COX8A	COX8A	-0.0261003
Q04760	Lactoylglutathione lyase	0.0836945	0.0397949	0.0970459		GLO1	GLO1	-0.108896
P07585	Decorin	0.0830553	0.109863	0.200785		DCN	DCN	0.374047
Q9H0P0	Cytosolic 5-nucleotidase 3A	0.0829147	0.0214844	0.0625644		NT5C3A	NT5C3A	-0.110741
P47756	F-actin-capping protein subunit beta	0.0819713	0.464844	0.581055		CAPZB	CAPZB	-0.234492
Q6IBS0;Q12792	Twinfilin-2	0.0816182	0.637695	0.733857		TWF2	TWF2	-0.257701
O43598	2-deoxynucleoside 5-phosphate N-hydrolase 1	0.079204	0.497314	0.613921		DNPH1	DNPH1	-0.309933
Q15111	Inactive phospholipase C-like protein 1	0.0790955	0.0352783	0.088754		PLCL1	PLCL1	-0.316614
Q9BTV4	Transmembrane protein 43	0.078404	0.640625	0.733857		TMEM43	TMEM43	0.114664
P61981	14-3-3 protein gamma;14-3-3 protein gamma, N-terminally processed	0.0784023	0.266113	0.394665		YWHAG	YWHAG	-0.0848769
P21980	Protein-glutamine gamma-glutamyltransferase 2	0.0773662	0.413086	0.540137		TGM2	TGM2	0.727255
O75923	Dysferlin	0.0764456	0.497314	0.613921		DYSF	DYSF	-0.206367
Q15257	Serine/threonine-protein phosphatase 2A activator	0.0764445	0.382812	0.505541		PTPA	PTPA	0.0676546
P62266	40S ribosomal protein S23	0.0752286	0.460938	0.581055		RPS23	RPS23	-0.167599
P00568;Q9Y6K8	Adenylate kinase isoenzyme 1	0.0747044	0.104004	0.195932		AK1	AK1	-0.468781
P45974	Ubiquitin carboxyl-terminal hydrolase 5	0.0743388	0.695312	0.784022		USP5	USP5	-0.107925
Q9Y281	Cofilin-2	0.072601	0.135254	0.237891		CFL2	CFL2	-0.226979
P47755;P52907	F-actin-capping protein subunit alpha-2	0.0725123	0.174805	0.290732		CAPZA2	CAPZA2	-0.230162
O75112	LIM domain-binding protein 3	0.071104	0.0202637	0.0605625		LDB3	LDB3	-0.265082
Q06830;Q13162	Peroxiredoxin-1	0.0706385	0.0784912	0.158377		PRDX1	PRDX1	-0.111297
P02671	Fibrinogen alpha chain;Fibrinopeptide A;Fibrinogen alpha chain	0.0700038	0.357544	0.49263		FGA	FGA	NaN
P30041	Peroxiredoxin-6	0.0698518	0.0418701	0.0999515		PRDX6	PRDX6	-0.097415
P15259	Phosphoglycerate mutase 2	0.0697835	0.463135	0.581055		PGAM2	PGAM2	NaN
Q9UN36	Protein NDRG2	0.0696102	0.216309	0.340325		NDRG2	NDRG2	-0.196766
Q9NY65	Tubulin alpha-8 chain	0.0687928	0.0341797	0.0870925		TUBA8	TUBA8	0.537721
P20618	Proteasome subunit beta type-1	0.0685448	0.174805	0.290732		PSMB1	PSMB1	-0.0760006
P49454	Centromere protein F	0.068484	0.195312	0.318837		CENPF	CENPF	0.493929
Q15056	Eukaryotic translation initiation factor 4H	0.0680758	0.320312	0.446752		EIF4H	EIF4H	0.0420031
Q13797	Integrin alpha-9	0.0679508	0.382812	0.505541		ITGA9	ITGA9	0.284498
O00429	Dynamin-1-like protein	0.0677258	0.769531	0.843831		DNM1L	DNM1L	-0.0316555
Q9BR39	Junctophilin-2	0.0670391	1	1.00633		JPH2	JPH2	-0.22677
P11047	Laminin subunit gamma-1	0.0655092	0.700195	0.784022		LAMC1	LAMC1	0.346821
P24534	Elongation factor 1-beta	0.0645889	0.546875	0.656746		EEF1B2	EEF1B2	-0.484826
P21817;Q92736	Ryanodine receptor 1	0.0637548	0.320312	0.446752		RYR1	RYR1	-0.29367
P06732	Creatine kinase M-type;Creatine kinase M-type, N-terminally processed	0.0630379	0.118896	0.215314		CKM	CKM	-0.302905
O43813	LanC-like protein 1	0.0624255	0.206055	0.329605		LANCL1	LANCL1	0.0933386
P25789	Proteasome subunit alpha type-4	0.0621405	0.240234	0.365262		PSMA4	PSMA4	-0.0893338
Q6NZI2	Polymerase I and transcript release factor	0.0619263	0.0905762	0.175202		CAVIN1	CAVIN1	0.41711
P62826	GTP-binding nuclear protein Ran	0.0614918	0.0322266	0.0826455		RAN	RAN	0.0395024
Q13642	Four and a half LIM domains protein 1	0.0614804	0.0784912	0.158377		FHL1	FHL1	-0.265148
O14983	Sarcoplasmic/endoplasmic reticulum calcium ATPase 1	0.0605956	0.118896	0.215314		ATP2A1	ATP2A1	-0.48686
P04075;P05062	Fructose-bisphosphate aldolase A	0.0592573	0.216553	0.340325		ALDOA	ALDOA	-0.264284
Q14324	Myosin-binding protein C, fast-type	0.0582456	0.267578	0.394665		MYBPC2	MYBPC2	-0.464292
Q9H7C9	Mth938 domain-containing protein	0.0581242	0.700195	0.784022		AAMDC	AAMDC	-0.0310631
P68133	Actin, alpha skeletal muscle	0.0578815	0.714844	0.798175		ACTA1	ACTA1	-0.269064
P11216	Glycogen phosphorylase, brain form	0.0576246	1	1.00633		PYGB	PYGB	0.0413993
Q9Y4G6	Talin-2	0.0571578	0.240234	0.365262		TLN2	TLN2	0.0781524
Q8N3L3	Beta-taxilin	0.0566377	0.831055	0.885641		TXLNB	TXLNB	-0.323397
Q9UBF9	Myotilin	0.0566221	0.104004	0.195932		MYOT	MYOT	-0.115008
P15121;C9JRZ8	Aldose reductase	0.0556193	0.42627	0.551929		AKR1B1	AKR1B1	-0.134345
Q8IW45	ATP-dependent (S)-NAD(P)H-hydrate dehydratase	0.0552306	0.84375	0.88963		NAXD	NAXD	-0.0587209
P29692	Elongation factor 1-delta	0.0529852	0.3125	0.441274		EEF1D	EEF1D	-0.41828
P02585	Troponin C, skeletal muscle	0.0526102	0.6698	0.762881		TNNC2	TNNC2;TNNC2	-0.507012
Q16531	DNA damage-binding protein 1	0.052452	0.21875	0.340325		DDB1	DDB1	-0.0654563
Q8TBY9	WD repeat-containing protein 66	0.0506503	0.640625	0.733857		WDR66	WDR66	-0.227929
P14649	Myosin light chain 6B	0.0493276	0.6698	0.762881		MYL6B	MYL6B	-0.555566
P30086	Phosphatidylethanolamine-binding protein 1;Hippocampal cholinergic neurostimulating peptide	0.0486345	0.118896	0.215314		PEBP1	PEBP1	-0.147637
O00303	Eukaryotic translation initiation factor 3 subunit F	0.048527	0.382812	0.505541		EIF3F	EIF3F	-0.175147
Q9NR12	PDZ and LIM domain protein 7	0.0481181	0.0830078	0.161743		PDLIM7	PDLIM7	-0.431471
P09960	Leukotriene A-4 hydrolase	0.0468206	0.413086	0.540137		LTA4H	LTA4H	-0.241158
Q8NI60	Atypical kinase ADCK3, mitochondrial	0.0459881	0.42627	0.551929		COQ8A	COQ8A	-0.244716
O75521	Enoyl-CoA delta isomerase 2, mitochondrial	0.0457427	0.546875	0.656746		ECI2	ECI2	-0.00727158
Q9Y623	Myosin-4	0.0444091	0.501587	0.616324		MYH4	MYH4	-0.399083
P48788	Troponin I, fast skeletal muscle	0.0438767	0.241211	0.365262		TNNI2	TNNI2	-0.48858
P21695	Glycerol-3-phosphate dehydrogenase [NAD(+)], cytoplasmic	0.0435724	0.0784912	0.158377		GPD1	GPD1	-0.376262
O00151	PDZ and LIM domain protein 1	0.0418736	0.382812	0.505541		PDLIM1	PDLIM1	-0.0127749
P02549	Spectrin alpha chain, erythrocytic 1	0.0411328	0.84375	0.88963		SPTA1	SPTA1	0.066865
P84077;P61204;P84085;P18085	ADP-ribosylation factor 1;ADP-ribosylation factor 3;ADP-ribosylation factor 5;ADP-ribosylation factor 4	0.0405665	0.460938	0.581055		ARF1;ARF3;ARF5;ARF4	ARF1	-0.0157935
A6NNS2	Dehydrogenase/reductase SDR family member 7C	0.0397387	0.742188	0.824077		DHRS7C	DHRS7C	0.150795
Q15843	NEDD8	0.0394621	0.700195	0.784022		NEDD8	NEDD8	-0.343455
Q13326	Gamma-sarcoglycan	0.0394245	0.464844	0.581055		SGCG	SGCG	-0.176601
Q03154	Aminoacylase-1	0.0381648	1.05469	1.05602		ACY1	ACY1	0.0771238
Q8TDC0	Myozenin-3	0.0375156	0.365234	0.500623		MYOZ3	MYOZ3	-0.252973
P53999	Activated RNA polymerase II transcriptional coactivator p15	0.0358883	0.46875	0.582275		SUB1	SUB1	0.00823985
P46781	40S ribosomal protein S9	0.0353573	0.640625	0.733857		RPS9	RPS9	-0.292056
O75380	NADH dehydrogenase [ubiquinone] iron-sulfur protein 6, mitochondrial	0.0340959	0.898437	0.936118		NDUFS6	NDUFS6	-0.265045
Q9UHG3	Prenylcysteine oxidase 1	0.0340018	0.359375	0.493442		PCYOX1	PCYOX1	-0.324543
P20810	Calpastatin	0.0334433	0.831055	0.885641		CAST	CAST	-0.106519
P31948	Stress-induced-phosphoprotein 1	0.0334018	0.27832	0.402299		STIP1	STIP1	0.290027
Q13424	Alpha-1-syntrophin	0.0328549	0.27832	0.402299		SNTA1	SNTA1	-0.21812
P62195	26S protease regulatory subunit 8	0.0326712	0.769531	0.843831		PSMC5	PSMC5	-0.0935448
Q14644	Ras GTPase-activating protein 3	0.0325306	0.84375	0.88963		RASA3	RASA3	0.0189681
E9PAV3;Q13765	Nascent polypeptide-associated complex subunit alpha, muscle-specific form	0.0321788	0.764648	0.843128		NACA	NACA	-0.05143
P30050	60S ribosomal protein L12	0.0316846	0.460938	0.581055		RPL12	RPL12	-0.124141
Q14BN4	Sarcolemmal membrane-associated protein	0.0314059	0.578125	0.680903		SLMAP	SLMAP	-0.0759871
P07451	Carbonic anhydrase 3	0.0313428	0.193726	0.318837		CA3	CA3	-0.0529459
Q9NZA1	Chloride intracellular channel protein 5	0.031304	0.640625	0.733857		CLIC5	CLIC5	-0.178402
Q8NDY3	[Protein ADP-ribosylarginine] hydrolase-like protein 1	0.0312782	0.497314	0.613921		ADPRHL1	ADPRHL1	-0.13955
Q14315;O75369	Filamin-C	0.0307371	0.104004	0.195932		FLNC	FLNC	-0.248356
P02649	Apolipoprotein E	0.0307102	0.742188	0.824077		APOE	APOE	0.317224
Q6NVV1;P40429	Putative 60S ribosomal protein L13a protein RPL13AP3;60S ribosomal protein L13a	0.0299836	0.9375	0.967938		RPL13AP3;RPL13A	RPL13A	-0.234947
P54296	Myomesin-2	0.028807	0.855225	0.895789		MYOM2	MYOM2	-0.23787
P61088;Q5JXB2	Ubiquitin-conjugating enzyme E2 N;Putative ubiquitin-conjugating enzyme E2 N-like	0.0272737	0.677246	0.770258		UBE2N;UBE2NL	UBE2N	-0.0208333
Q13555	Calcium/calmodulin-dependent protein kinase type II subunit gamma	0.0269442	0.9375	0.967938		CAMK2G	CAMK2G	-0.236023
P04080	Cystatin-B	0.0265597	0.764648	0.843128		CSTB	CSTB	-0.0386912
Q02543	60S ribosomal protein L18a	0.026367	0.460938	0.581055		RPL18A	RPL18A	-0.319229
P09972	Fructose-bisphosphate aldolase C	0.0260194	0.855225	0.895789		ALDOC	ALDOC	-0.100458
P02765	Alpha-2-HS-glycoprotein;Alpha-2-HS-glycoprotein chain A;Alpha-2-HS-glycoprotein chain B	0.0258839	0.831055	0.885641		AHSG	AHSG	NaN
P54289	Voltage-dependent calcium channel subunit alpha-2/delta-1;Voltage-dependent calcium channel subunit alpha-2-1;Voltage-dependent calcium channel subunit delta-1	0.0253773	0.414307	0.540844		CACNA2D1	CACNA2D1	-0.0105549
P55268	Laminin subunit beta-2	0.0248446	0.855225	0.895789		LAMB2	LAMB2	0.088736
Q15084	Protein disulfide-isomerase A6	0.0246979	0.216309	0.340325		PDIA6	PDIA6	0.106385
Q5VTT5	Myomesin-3	0.0244905	0.463135	0.581055		MYOM3	MYOM3	-0.231796
Q9UKX2	Myosin-2	0.0229748	0.241211	0.365262		MYH2	MYH2	-0.345041
O43707;Q9H254	Alpha-actinin-4	0.0213976	0.903198	0.939846		ACTN4	ACTN4	0.976892	+
P36871	Phosphoglucomutase-1	0.0209243	1	1.00633		PGM1	PGM1	-0.34083
Q9Y613	FH1/FH2 domain-containing protein 1	0.0202789	0.764648	0.843128		FHOD1	FHOD1	-0.181419
P05976	Myosin light chain 1/3, skeletal muscle isoform	0.0192055	0.42627	0.551929		MYL1	MYL1	-0.384412
P10909	Clusterin;Clusterin beta chain;Clusterin alpha chain	0.0191422	0.8125	0.876442		CLU	CLU	0.681474	+
Q96A32	Myosin regulatory light chain 2, skeletal muscle isoform	0.0188888	0.541626	0.656746		MYLPF	MYLPF	-0.395581
P02144	Myoglobin	0.0184959	0.463135	0.581055		MB	MB	-0.17943
P28289	Tropomodulin-1	0.0182653	0.569336	0.680903		TMOD1	TMOD1	-0.0504961
Q02952	A-kinase anchor protein 12	0.0176024	0.8125	0.876442		AKAP12	AKAP12	1.47989	+
Q9GZV1	Ankyrin repeat domain-containing protein 2	0.0166884	0.501587	0.616324		ANKRD2	ANKRD2	-0.404042
P48147	Prolyl endopeptidase	0.0163237	0.625732	0.729409		PREP	PREP	-0.284467
Q9Y6E2;Q7L1Q6	Basic leucine zipper and W2 domain-containing protein 2	0.0160076	0.9375	0.967938		BZW2	BZW2	-0.121144
Q9Y5Z4	Heme-binding protein 2	0.0150224	0.951538	0.97233		HEBP2	HEBP2	-0.0948032
P16403;P16402;P22492;Q02539	Histone H1.2;Histone H1.3	0.0147673	0.546875	0.656746		HIST1H1C;HIST1H1D	HIST1H1C	-0.183574
P02656	Apolipoprotein C-III	0.0140019	0.8125	0.876442		APOC3	APOC3	NaN
P62942	Peptidyl-prolyl cis-trans isomerase FKBP1A	0.0136427	0.320312	0.446752		FKBP1A	FKBP1A	0.132726
Q92629	Delta-sarcoglycan	0.0127665	0.945312	0.969708		SGCD	SGCD	-0.249587
Q99541	Perilipin-2	0.0125471	0.8125	0.876442		PLIN2	PLIN2	-0.173341
P21333	Filamin-A	0.0120576	0.583008	0.682609		FLNA	FLNA	1.02117	+
P55290	Cadherin-13	0.0116027	0.84375	0.88963		CDH13	CDH13	0.0379045
Q93100	Phosphorylase b kinase regulatory subunit beta	0.0111283	0.637695	0.733857		PHKB	PHKB	-0.0814427
P50502;Q8IZP2;Q8NFI4	Hsc70-interacting protein;Putative protein FAM10A4;Putative protein FAM10A5	0.00856315	0.30127	0.429999		ST13;ST13P4;ST13P5	ST13	-0.126522
Q86TC9	Myopalladin	0.00847974	0.577148	0.680903		MYPN	MYPN	-0.0550475
Q13200	26S proteasome non-ATPase regulatory subunit 2	0.0082266	0.945312	0.969708		PSMD2	PSMD2	-0.0128381
Q9NUU7;Q9UMR2	ATP-dependent RNA helicase DDX19A;ATP-dependent RNA helicase DDX19B	0.00820394	0.464844	0.581055		DDX19A;DDX19B	DDX19A	-0.138467
P52179	Myomesin-1	0.00750956	0.325806	0.452034		MYOM1	MYOM1	-0.303987
P11532	Dystrophin	0.00726976	0.786865	0.86165		DMD	DMD	-0.29839
P62263	40S ribosomal protein S14	0.00510998	0.84375	0.88963		RPS14	RPS14	-0.424641
P09493	Tropomyosin alpha-1 chain	0.00501485	0.807739	0.876442		TPM1	TPM1	-0.38419
P0C0L5;P0C0L4	Complement C4-B;Complement C4 beta chain;Complement C4-B alpha chain;C4a anaphylatoxin;C4b-B;C4d-B;Complement C4 gamma chain;Complement C4-A;Complement C4 beta chain;Complement C4-A alpha chain;C4a anaphylatoxin;C4b-A;C4d-A;Complement C4 gamma chain	0.00449858	0.577148	0.680903		C4B;C4A	C4A	0.93564
P10916;Q9BUA6	Myosin regulatory light chain 2, ventricular/cardiac muscle isoform	0.00425774	1	1.00633		MYL2	MYL2	-0.334617
P10768	S-formylglutathione hydrolase	0.00383728	0.733398	0.817744		ESD	ESD	-0.194017
P00918	Carbonic anhydrase 2	0.00378209	0.807739	0.876442		CA2	CA2	-0.125464
Q96HC4	PDZ and LIM domain protein 5	0.00341592	0.855225	0.895789		PDLIM5	PDLIM5	-0.15598
P07305	Histone H1.0;Histone H1.0, N-terminally processed	0.00330378	0.519531	0.635427		H1F0	H1F0	0.03973
P12882	Myosin-1	0.00309667	0.625732	0.729409		MYH1	MYH1	-0.668111
Q7Z406	Myosin-14	0.00286604	0.760864	0.842461		MYH14	MYH14	-0.171545
P00352	Retinal dehydrogenase 1	0.00219614	0.6698	0.762881		ALDH1A1	ALDH1A1	-0.371759
P54920	Alpha-soluble NSF attachment protein	0.00212569	0.637695	0.733857		NAPA	NAPA	0.0450075
P63244	Guanine nucleotide-binding protein subunit beta-2-like 1;Guanine nucleotide-binding protein subunit beta-2-like 1, N-terminally processed	0.000969949	0.945313	0.969708		RACK1	RACK1	-0.17551
O75874	Isocitrate dehydrogenase [NADP] cytoplasmic	0.000937173	0.700195	0.784022		IDH1	IDH1	-0.237306
P68036	Ubiquitin-conjugating enzyme E2 L3	-0.00113414	0.492188	0.610435		UBE2L3	UBE2L3;UBE2L3	-0.107543
P07108	Acyl-CoA-binding protein	-0.00287652	0.96582	0.979371		DBI	DBI	-0.011352
P21266	Glutathione S-transferase Mu 3	-0.0035216	0.96582	0.979371		GSTM3	GSTM3	0.0574208
P13010	X-ray repair cross-complementing protein 5	-0.00394241	0.578125	0.680903		XRCC5	XRCC5	0.0845886
P30566	Adenylosuccinate lyase	-0.00510737	0.898437	0.936118		ADSL	ADSL	-0.275898
P55822	SH3 domain-binding glutamic acid-rich protein	-0.00563422	0.541748	0.656746		SH3BGR	SH3BGR	-0.282545
O60888	Protein CutA	-0.00565675	0.382813	0.505541		CUTA	CUTA	-0.0632741
P46734	Dual specificity mitogen-activated protein kinase kinase 3	-0.00684331	0.831055	0.885641		MAP2K3	MAP2K3	0.00578266
P11277	Spectrin beta chain, erythrocytic	-0.00809262	0.909668	0.944614		SPTB	SPTB	-0.239031
P48643	T-complex protein 1 subunit epsilon	-0.00851947	0.769531	0.843831		CCT5	CCT5	0.263861
P51665	26S proteasome non-ATPase regulatory subunit 7	-0.00908792	1	1.00633		PSMD7	PSMD7	-0.240455
P11055	Myosin-3	-0.00914751	0.807739	0.876442		MYH3	MYH3	1.37544
P23109	AMP deaminase 1	-0.00986295	0.6698	0.762881		AMPD1	AMPD1	-0.431031
Q8WZ42;REV__P28715;O14576	Titin	-0.00999929	0.951538	0.97233		TTN	TTN	-0.200859
O00764	Pyridoxal kinase	-0.0101579	0.46875	0.582275		PDXK	PDXK	0.16198
P62861	40S ribosomal protein S30	-0.0102296	0.84375	0.88963		FAU	FAU	-0.277125
Q2TBA0	Kelch-like protein 40	-0.0105011	0.714844	0.798175		KLHL40	KLHL40	0.0792046
Q00872	Myosin-binding protein C, slow-type	-0.0130029	0.463135	0.581055		MYBPC1	MYBPC1	-0.183989
O15273	Telethonin	-0.0132463	0.96582	0.979371		TCAP	TCAP	-0.225141
P20929	Nebulin	-0.0141237	0.172607	0.290732		NEB	NEB	-0.146567
Q9NTK5	Obg-like ATPase 1	-0.0150895	0.945313	0.969708		OLA1	OLA1	-0.043395
P07205	Phosphoglycerate kinase 2	-0.0161058	0.769531	0.843831		PGK2	PGK2	NaN
P06753	Tropomyosin alpha-3 chain	-0.0163412	0.583008	0.682609		TPM3	TPM3	-0.467993
Q9NZQ9	Tropomodulin-4	-0.0171944	0.760864	0.842461		TMOD4	TMOD4	NaN
Q9NP98	Myozenin-1	-0.0181596	0.241211	0.365262		MYOZ1	MYOZ1	-0.478351
P07951;CON__Q3SX28	Tropomyosin beta chain	-0.0184442	0.42627	0.551929		TPM2	TPM2	-0.354677
P07384	Calpain-1 catalytic subunit	-0.0184838	0.910156	0.944614		CAPN1	CAPN1	-0.176315
Q93034	Cullin-5	-0.0189881	0.9375	0.967938		CUL5	CUL5	-0.335955
P35609	Alpha-actinin-2	-0.021293	0.216553	0.340325		ACTN2	ACTN2	-0.345991
Q13442	28 kDa heat- and acid-stable phosphoprotein	-0.0213956	0.637695	0.733857		PDAP1	PDAP1	-0.0483401
Q9BXS1	Isopentenyl-diphosphate delta-isomerase 2	-0.0221801	0.700195	0.784022		IDI2	IDI2	-0.285056
P38606	V-type proton ATPase catalytic subunit A	-0.022647	0.96582	0.979371		ATP6V1A	ATP6V1A	0.188614
Q13976	cGMP-dependent protein kinase 1	-0.024694	0.945312	0.969708		PRKG1	PRKG1	-0.0736046
Q04446	1,4-alpha-glucan-branching enzyme	-0.0265846	0.96582	0.979371		GBE1	GBE1	-0.0682712
P83111	Serine beta-lactamase-like protein LACTB, mitochondrial	-0.0281495	0.3125	0.441274		LACTB	LACTB	0.114478
Q9H987	Synaptopodin 2-like protein	-0.0315634	0.831055	0.885641		SYNPO2L	SYNPO2L	-0.341496
Q9H3K6	BolA-like protein 2	-0.0349743	0.6875	0.777472		BOLA2	BOLA2	NaN
Q15555	Microtubule-associated protein RP/EB family member 2	-0.0353411	0.382813	0.505541		MAPRE2	MAPRE2	0.100251
P0DMV9;P0DMV8	Heat shock 70 kDa protein 1B;Heat shock 70 kDa protein 1A	-0.0361639	0.357544	0.49263		HSPA1B;HSPA1A	HSPA1A	0.398285
P26678	Cardiac phospholamban	-0.0418449	0.637695	0.733857		PLN	PLN	-0.473573
Q96MF2	SH3 and cysteine-rich domain-containing protein 3	-0.0421602	1.03418	1.0381		STAC3	STAC3	-0.225386
Q9Y235	Probable C->U-editing enzyme APOBEC-2	-0.0433499	0.855225	0.895789		APOBEC2	APOBEC2	-0.30918
Q8WWC4	Uncharacterized protein C2orf47, mitochondrial	-0.0452958	0.84375	0.88963		MAIP1	MAIP1	-0.138106
Q15772	Striated muscle preferentially expressed protein kinase	-0.0468069	0.519531	0.635427		SPEG	SPEG	-0.314974
P63316	Troponin C, slow skeletal and cardiac muscles	-0.0475882	0.951538	0.97233		TNNC1	TNNC1	-0.527593
P00739;P00738	Haptoglobin-related protein;Haptoglobin;Haptoglobin alpha chain;Haptoglobin beta chain	-0.0477842	0.273438	0.402299		HPR;HP	HPR	1.48566
Q9UPN9	E3 ubiquitin-protein ligase TRIM33	-0.0486385	0.546875	0.656746		TRIM33	TRIM33	-0.226847
O60282;P33176;Q12840	Kinesin heavy chain isoform 5C;Kinesin-1 heavy chain;Kinesin heavy chain isoform 5A	-0.0491902	0.831055	0.885641		KIF5C;KIF5B;KIF5A	KIF5B	0.185902
P04040	Catalase	-0.0528888	1.03418	1.0381		CAT	CAT	-0.0749478
P13535	Myosin-8	-0.0549344	0.831055	0.885641		MYH8	MYH8	0.772249
Q13228	Selenium-binding protein 1	-0.0551612	0.27832	0.402299		SELENBP1	SELENBP1	-0.326205
Q9BXU3	Testis-expressed sequence 13A protein	-0.0564943	0.640625	0.733857		TEX13A	TEX13A	NaN
P54652;REV__Q03001	Heat shock-related 70 kDa protein 2	-0.0574492	0.583008	0.682609		HSPA2	HSPA2	-0.225069
Q96DG6	Carboxymethylenebutenolidase homolog	-0.0592026	0.067627	0.142609		CMBL	CMBL	-0.635964
P62750	60S ribosomal protein L23a	-0.0594018	0.700195	0.784022		RPL23A	RPL23A	-0.109208
P68871;P02100	Hemoglobin subunit beta;LVV-hemorphin-7;Spinorphin	-0.0619206	1	1.00633		HBB	HBB	-0.283761
Q9H1R3	Myosin light chain kinase 2, skeletal/cardiac muscle	-0.0633269	0.27832	0.402299		MYLK2	MYLK2	-0.62363
P08590	Myosin light chain 3	-0.0635038	0.135254	0.237891		MYL3	MYL3	-0.358976
P16615	Sarcoplasmic/endoplasmic reticulum calcium ATPase 2	-0.0638083	0.216553	0.340325		ATP2A2	ATP2A2	-0.519688
Q9Y4J8;O60941	Dystrobrevin alpha	-0.0640013	0.3125	0.441274		DTNA	DTNA	-0.137965
P19237	Troponin I, slow skeletal muscle	-0.0646796	0.295776	0.425253		TNNI1	TNNI1	-0.578214
O15061	Synemin	-0.0687954	0.0673828	0.142609		SYNM	SYNM	-0.191174
Q02045	Myosin light chain 5	-0.0715462	0.357544	0.49263		MYL5	MYL5	-0.457483
Q9NPC6	Myozenin-2	-0.072499	0.807739	0.876442		MYOZ2	MYOZ2	-0.50692
P12883;Q9H6N6;Q494R4	Myosin-7	-0.0768176	0.583008	0.682609		MYH7	MYH7	-0.388085
P28070	Proteasome subunit beta type-4	-0.0782258	0.546875	0.656746		PSMB4	PSMB4	-0.0189236
P57105	Synaptojanin-2-binding protein	-0.0790367	0.195313	0.318837		SYNJ2BP	SYNJ2BP	-0.147765
P13805;P45379;Q8IVD9	Troponin T, slow skeletal muscle	-0.0828218	0.42627	0.551929		TNNT1	TNNT1	-0.458542
P51114;P51116	Fragile X mental retardation syndrome-related protein 1	-0.085082	0.8125	0.876442		FXR1	FXR1	-0.255587
Q13643	Four and a half LIM domains protein 3	-0.0893873	0.0673828	0.142609		FHL3	FHL3	-0.444223
Q9UNM6	26S proteasome non-ATPase regulatory subunit 13	-0.0903683	0.382813	0.505541		PSMD13	PSMD13	-0.273801
P06727	Apolipoprotein A-IV	-0.0910879	0.831055	0.885641		APOA4	APOA4	NaN
P01871	Ig mu chain C region	-0.0919541	0.109375	0.200785		IGHM	IGHM	0.388153
Q702N8	Xin actin-binding repeat-containing protein 1	-0.0964	0.640625	0.733857		XIRP1	XIRP1	-0.107803
P02679	Fibrinogen gamma chain	-0.0985993	0.519531	0.635427		FGG	FGG	NaN
P16989;P67809;Q9Y2T7	Y-box-binding protein 3;Nuclease-sensitive element-binding protein 1;Y-box-binding protein 2	-0.103948	0.109375	0.200785		YBX3;YBX1;YBX2	YBX1	-0.422625
P02774;CON__Q3MHN5;CON__ENSEMBL:ENSBTAP00000018229	Vitamin D-binding protein	-0.106285	0.382813	0.505541		GC	GC	NaN
P36776	Lon protease homolog, mitochondrial	-0.111107	0.625	0.729409		LONP1	LONP1	-0.151894
Q9BXI3	Cytosolic 5-nucleotidase 1A	-0.112089	0.0830078	0.161743		NT5C1A	NT5C1A	0.0102725
P01008	Antithrombin-III	-0.11341	0.577148	0.680903		SERPINC1	SERPINC1	0.0641405
P35080	Profilin-2	-0.120159	0.464844	0.581055		PFN2	PFN2	-0.431818
P12814	Alpha-actinin-1	-0.120452	0.295776	0.425253		ACTN1	ACTN1	1.52597	+
Q14203	Dynactin subunit 1	-0.121493	0.382813	0.505541		DCTN1	DCTN1	-0.10684
Q53GG5	PDZ and LIM domain protein 3	-0.127871	0.104004	0.195932		PDLIM3	PDLIM3	-0.356326
Q08209	Serine/threonine-protein phosphatase 2B catalytic subunit alpha isoform	-0.132761	0.460938	0.581055		PPP3CA	PPP3CA	-0.183438
Q92506	Estradiol 17-beta-dehydrogenase 8	-0.133179	0.546875	0.656746		HSD17B8	HSD17B8	-0.0644306
P04792	Heat shock protein beta-1	-0.135866	0.067627	0.142609		HSPB1	HSPB1	-0.321656
Q5JWF2;P11488;P63096;P19087;P09471;P08754;A8MTJ3;P04899;P38405;P63092	Guanine nucleotide-binding protein G(s) subunit alpha isoforms XLas;Guanine nucleotide-binding protein G(t) subunit alpha-1;Guanine nucleotide-binding protein G(i) subunit alpha-1;Guanine nucleotide-binding protein G(t) subunit alpha-2;Guanine nucleotide-binding protein G(o) subunit alpha;Guanine nucleotide-binding protein G(k) subunit alpha;Guanine nucleotide-binding protein G(t) subunit alpha-3…	-0.136921	0.195313	0.318837		GNAS;GNAT1;GNAI1;GNAT2;GNAO1;GNAI3;GNAT3;GNAI2;GNAL	GNAS	-0.104447
P43304	Glycerol-3-phosphate dehydrogenase, mitochondrial	-0.138636	0.546875	0.656746		GPD2	GPD2	0.0569281
P04217	Alpha-1B-glycoprotein	-0.140775	0.460938	0.581055		A1BG	A1BG	-0.564964
Q9UQM7	Calcium/calmodulin-dependent protein kinase type II subunit alpha	-0.145231	0.206055	0.329605		CAMK2A	CAMK2A	-0.301445
Q12931	Heat shock protein 75 kDa, mitochondrial	-0.146535	0.898438	0.936118		TRAP1	TRAP1	-0.112652
Q12797	Aspartyl/asparaginyl beta-hydroxylase	-0.148228	0.203613	0.329605		ASPH	ASPH	-0.0961901
Q08043	Alpha-actinin-3	-0.149063	0.0352783	0.088754		ACTN3	ACTN3	-0.994889
O95747	Serine/threonine-protein kinase OSR1	-0.150242	0.375	0.505541		OXSR1	OXSR1	-0.0422673
Q8TBY8	Polyamine-modulated factor 1-binding protein 1	-0.156447	1.05469	1.05602		PMFBP1	PMFBP1	0.512574
P14314	Glucosidase 2 subunit beta	-0.156578	0.578125	0.680903		PRKCSH	PRKCSH	-0.0541025
P34949	Mannose-6-phosphate isomerase	-0.175615	0.382813	0.505541		MPI	MPI	-0.258549
P35749	Myosin-11	-0.184653	0.464844	0.581055		MYH11	MYH11	0.726654	+
Q9H9P8	L-2-hydroxyglutarate dehydrogenase, mitochondrial	-0.188922	0.382813	0.505541		L2HGDH	L2HGDH	0.0632863
Q969Q1;Q9BYV2;Q9BYV6	E3 ubiquitin-protein ligase TRIM63;Tripartite motif-containing protein 54;Tripartite motif-containing protein 55	-0.197517	0.460938	0.581055		TRIM63;TRIM54;TRIM55	TRIM54	0.153132
Q16539	Mitogen-activated protein kinase 14	-0.211815	1.0625	1.0625		MAPK14	MAPK14	-0.153106
Q8TCA0	Leucine-rich repeat-containing protein 20	-0.214914	0.0830078	0.161743		LRRC20	LRRC20	-0.203894
P02675;CON__P02676	Fibrinogen beta chain;Fibrinopeptide B;Fibrinogen beta chain	-0.222463	0.577148	0.680903		FGB	FGB	NaN
Q96EY1	DnaJ homolog subfamily A member 3, mitochondrial	-0.260934	0.742188	0.824077		DNAJA3	DNAJA3	-0.240938
O43396	Thioredoxin-like protein 1	-0.278144	0.21875	0.340325		TXNL1	TXNL1	-0.201371
P51149	Ras-related protein Rab-7a	-0.283743	0.3125	0.441274		RAB7A	RAB7A	-0.189263
Q16543	Hsp90 co-chaperone Cdc37;Hsp90 co-chaperone Cdc37, N-terminally processed	-0.314908	0.240234	0.365262		CDC37	CDC37	-0.143056
Q8NC51	Plasminogen activator inhibitor 1 RNA-binding protein	-0.336347	0.6875	0.777472		SERBP1	SERBP1	-0.174412
Q86YM7	Homer protein homolog 1	-0.441214	0.21875	0.340325		HOMER1	HOMER1	-0.156352

## Sheet: BL_proteins vs. +4h_mRNA 
Protein IDs	Protein names	Protein, Median_Log2 FoldChange	Protein, Wilcoxon signed rank test P-value	Protein, Wilcoxon signed rank test Q-value	Protein_Significant, Q<0.05	Gene names	Main_gene, the_greatest_mRNA_expression	mRNA, Median_Log2 FoldChange	mRNA_Significant, Padj<0.05_|Log2 FoldChange|>Log2(1.25)
P02461;CON__P04258	Collagen alpha-1(III) chain	1.14647	0.015625	0.0496875	+	COL3A1	COL3A1	-0.517893
Q9Y3D6	Mitochondrial fission 1 protein	0.829438	0.0078125	0.0310547	+	FIS1	FIS1	-0.13945
Q9UBQ5	Eukaryotic translation initiation factor 3 subunit K	0.794022	0.0078125	0.0310547	+	EIF3K	EIF3K	-0.0626399
P08123	Collagen alpha-2(I) chain	0.792208	0.000244141	0.00606537	+	COL1A2	COL1A2	0.739231
P62269	40S ribosomal protein S18	0.79046	0.015625	0.0496875	+	RPS18	RPS18	0.0196174
P02452	Collagen alpha-1(I) chain	0.776574	0.000488281	0.00808716	+	COL1A1	COL1A1	0.172008
Q05707	Collagen alpha-1(XIV) chain	0.715257	0.00976562	0.0352894	+	COL14A1	COL14A1	0.430533
P62899	60S ribosomal protein L31	0.645501	0.000976562	0.00808716	+	RPL31	RPL31	-0.17929
P15880	40S ribosomal protein S2	0.624608	0.00146484	0.0102154	+	RPS2	RPS2	-0.102662
P14625;Q58FF3	Endoplasmin	0.622915	0.00927734	0.0352894	+	HSP90B1	HSP90B1	0.220922
P03891	NADH-ubiquinone oxidoreductase chain 2	0.609245	0.015625	0.0496875	+	MT-ND2	MT-ND2	-0.113017
Q9BXN1	Asporin	0.608183	0.00488281	0.0229694	+	ASPN	ASPN	0.187749
P27797	Calreticulin	0.605849	0.0117188	0.0419658	+	CALR	CALR	0.187689
P23381	Tryptophan--tRNA ligase, cytoplasmic;T1-TrpRS;T2-TrpRS	0.582945	0.00524902	0.0234437	+	WARS	WARS	0.685133	+
P04083	Annexin A1	0.568422	0.000976562	0.00808716	+	ANXA1	ANXA1	0.204986
Q96IX5	Up-regulated during skeletal muscle growth protein 5	0.547601	0.000976562	0.00808716	+	USMG5	USMG5	-0.112049
Q00325	Phosphate carrier protein, mitochondrial	0.547512	0.00012207	0.00606537	+	SLC25A3	SLC25A3	0.0815452
P30837	Aldehyde dehydrogenase X, mitochondrial	0.540087	0.015625	0.0496875	+	ALDH1B1	ALDH1B1	0.189538
A0A096LP55;P07919	Cytochrome b-c1 complex subunit 6;Cytochrome b-c1 complex subunit 6, mitochondrial	0.513057	0.015625	0.0496875	+	UQCRHL;UQCRH	UQCRH	0.155596
Q5HYK3	2-methoxy-6-polyprenyl-1,4-benzoquinol methylase, mitochondrial	0.483154	0.00683594	0.0284532	+	COQ5	COQ5	0.0122469
P09669	Cytochrome c oxidase subunit 6C	0.483049	0.00292969	0.0160628	+	COX6C	COX6C	-0.117363
P00403	Cytochrome c oxidase subunit 2	0.478192	0.0012207	0.00874287	+	MT-CO2	MT-CO2	0.015988
P56539	Caveolin-3	0.475628	0.015625	0.0496875	+	CAV3	CAV3	-0.193734
P12235;P05141;Q9H0C2	ADP/ATP translocase 1;ADP/ATP translocase 2;ADP/ATP translocase 2, N-terminally processed	0.475151	0.00402832	0.0198914	+	SLC25A4;SLC25A5	SLC25A4	0.15107
P68402	Platelet-activating factor acetylhydrolase IB subunit beta	0.46423	0.0078125	0.0310547	+	PAFAH1B2	PAFAH1B2	0.0670397
P23297	Protein S100-A1	0.46366	0.00012207	0.00606537	+	S100A1	S100A1	0.0108219
O43920	NADH dehydrogenase [ubiquinone] iron-sulfur protein 5	0.461893	0.0078125	0.0310547	+	NDUFS5	NDUFS5	-0.0698097
Q14103;O14979	Heterogeneous nuclear ribonucleoprotein D0;Heterogeneous nuclear ribonucleoprotein D-like	0.461356	0.00488281	0.0229694	+	HNRNPD;HNRNPDL	HNRNPDL	-0.102325
O75964	ATP synthase subunit g, mitochondrial	0.457364	0.00231934	0.0139687	+	ATP5L	ATP5L	0.0283545
P15954	Cytochrome c oxidase subunit 7C, mitochondrial	0.450739	0.00244141	0.0143772	+	COX7C	COX7C	-0.170072
P08865	40S ribosomal protein SA	0.450599	0.00488281	0.0229694	+	RPSA	RPSA	-0.0686201
O00217	NADH dehydrogenase [ubiquinone] iron-sulfur protein 8, mitochondrial	0.436877	0.00195312	0.0120367	+	NDUFS8	NDUFS8	-0.110119
P17540;P12532	Creatine kinase S-type, mitochondrial	0.435124	0.0012207	0.00874287	+	CKMT2	CKMT2	0.273353
P83731	60S ribosomal protein L24	0.433152	0.000976562	0.00808716	+	RPL24	RPL24	-0.130213
Q16718	NADH dehydrogenase [ubiquinone] 1 alpha subcomplex subunit 5	0.432404	0.0134277	0.0458614	+	NDUFA5	NDUFA5	-0.0128518
P25705	ATP synthase subunit alpha, mitochondrial	0.431702	0.00012207	0.00606537	+	ATP5A1	ATP5A1	0.1303
P24311	Cytochrome c oxidase subunit 7B, mitochondrial	0.431115	0.0078125	0.0310547	+	COX7B	COX7B	-0.109455
O00483	Cytochrome c oxidase subunit NDUFA4	0.427408	0.0012207	0.00874287	+	NDUFA4	NDUFA4	-0.00369298
P05198	Eukaryotic translation initiation factor 2 subunit 1	0.422492	0.0136719	0.0458614	+	EIF2S1	EIF2S1	-0.0275201
Q07021	Complement component 1 Q subcomponent-binding protein, mitochondrial	0.418517	0.00292969	0.0160628	+	C1QBP	C1QBP	0.0446077
P62937	Peptidyl-prolyl cis-trans isomerase A;Peptidyl-prolyl cis-trans isomerase A, N-terminally processed	0.416572	0.00012207	0.00606537	+	PPIA	PPIA	0.179874
P30049	ATP synthase subunit delta, mitochondrial	0.415548	0.000488281	0.00808716	+	ATP5D	ATP5D	-0.121518
Q13011	Delta(3,5)-Delta(2,4)-dienoyl-CoA isomerase, mitochondrial	0.414055	0.000244141	0.00606537	+	ECH1	ECH1	0.0861805
P24310	Cytochrome c oxidase subunit 7A1, mitochondrial	0.410462	0.00170898	0.0111364	+	COX7A1	COX7A1	-0.162685
O14521	Succinate dehydrogenase [ubiquinone] cytochrome b small subunit, mitochondrial	0.406481	0.0078125	0.0310547	+	SDHD	SDHD	-0.0280252
P00395	Cytochrome c oxidase subunit 1	0.404931	0.00292969	0.0160628	+	MT-CO1	MT-CO1	0.269677
Q15365;Q15366;P57721;P57723	Poly(rC)-binding protein 1;Poly(rC)-binding protein 2	0.396169	0.000976562	0.00808716	+	PCBP1;PCBP2	PCBP1	-0.0207474
P23396	40S ribosomal protein S3	0.394967	0.00683594	0.0284532	+	RPS3	RPS3	-0.10866
P06576	ATP synthase subunit beta, mitochondrial	0.391119	0.00012207	0.00606537	+	ATP5B	ATP5B	0.075809
Q02978	Mitochondrial 2-oxoglutarate/malate carrier protein	0.390994	0.000366211	0.00710092	+	SLC25A11	SLC25A11	0.0638068
P07339	Cathepsin D;Cathepsin D light chain;Cathepsin D heavy chain	0.390356	0.0012207	0.00874287	+	CTSD	CTSD	-0.0463398
Q8IWX7	Protein unc-45 homolog B	0.389964	0.000244141	0.00606537	+	UNC45B	UNC45B	-0.270954
P22392;O60361;P15531	Nucleoside diphosphate kinase B;Putative nucleoside diphosphate kinase	0.388958	0.000976562	0.00808716	+	NME2;NME2P1	NME2P1	0.146176
P61026;P51153;Q92930;P61006;P59190	Ras-related protein Rab-10	0.387221	0.00585938	0.0260235	+	RAB10	RAB10	-0.14548
P36542	ATP synthase subunit gamma, mitochondrial	0.3844	0.000244141	0.00606537	+	ATP5C1	ATP5C1	0.0785592
P40926	Malate dehydrogenase, mitochondrial	0.384095	0.00231934	0.0139687	+	MDH2	MDH2	6.15685e-05
P48735	Isocitrate dehydrogenase [NADP], mitochondrial	0.383633	0.0012207	0.00874287	+	IDH2	IDH2	0.0209993
P31930	Cytochrome b-c1 complex subunit 1, mitochondrial	0.383006	0.000854492	0.00808716	+	UQCRC1	UQCRC1	0.0653336
Q9BQE3;Q71U36;P68363	Tubulin alpha-1C chain;Tubulin alpha-1A chain;Tubulin alpha-1B chain	0.380307	0.00012207	0.00606537	+	TUBA1C;TUBA1A;TUBA1B	TUBA1A	0.447356
P26038	Moesin	0.375929	0.0136719	0.0458614	+	MSN	MSN	0.65239	+
P10606	Cytochrome c oxidase subunit 5B, mitochondrial	0.371982	0.00170898	0.0111364	+	COX5B	COX5B	-0.00155806
P07954	Fumarate hydratase, mitochondrial	0.37161	0.00012207	0.00606537	+	FH	FH	0.0812894
Q9Y2J8	Protein-arginine deiminase type-2	0.370036	0.000854492	0.00808716	+	PADI2	PADI2	0.0862482
Q9UI09	NADH dehydrogenase [ubiquinone] 1 alpha subcomplex subunit 12	0.369751	0.00146484	0.0102154	+	NDUFA12	NDUFA12	-0.135902
P30042	ES1 protein homolog, mitochondrial	0.369596	0.00402832	0.0198914	+	C21orf33	C21orf33	0.224815
P20674	Cytochrome c oxidase subunit 5A, mitochondrial	0.367267	0.00671387	0.0284532	+	COX5A	COX5A	0.00576862
P49748	Very long-chain specific acyl-CoA dehydrogenase, mitochondrial	0.36588	0.000244141	0.00606537	+	ACADVL	ACADVL	0.201179
P24539	ATP synthase F(0) complex subunit B1, mitochondrial	0.365876	0.000244141	0.00606537	+	ATP5F1	ATP5F1	0.129366
Q92523	Carnitine O-palmitoyltransferase 1, muscle isoform	0.362153	0.00610352	0.0269572	+	CPT1B	CPT1B	0.472568
O75390	Citrate synthase, mitochondrial	0.361994	0.00012207	0.00606537	+	CS	CS	0.00322863
P99999;CON__P62894	Cytochrome c	0.361238	0.00402832	0.0198914	+	CYCS	CYCS	0.0883936
P61604	10 kDa heat shock protein, mitochondrial	0.361063	0.000976562	0.00808716	+	HSPE1	HSPE1	0.169934
Q16698	2,4-dienoyl-CoA reductase, mitochondrial	0.352553	0.000244141	0.00606537	+	DECR1	DECR1	0.161422
Q9NP97;Q8TF09	Dynein light chain roadblock-type 1;Dynein light chain roadblock-type 2	0.351825	0.015625	0.0496875	+	DYNLRB1;DYNLRB2	DYNLRB1	0.00876063
Q9UDW1	Cytochrome b-c1 complex subunit 9	0.349683	0.00976562	0.0352894	+	UQCR10	UQCR10	-0.0224674
Q9NX14	NADH dehydrogenase [ubiquinone] 1 beta subcomplex subunit 11, mitochondrial	0.34938	0.000976562	0.00808716	+	NDUFB11	NDUFB11	-0.195127
Q9Y2Q3	Glutathione S-transferase kappa 1	0.34555	0.015625	0.0496875	+	GSTK1	GSTK1	-0.0204168
Q71DI3;Q16695;P84243;P68431;Q6NXT2	Histone H3.2;Histone H3.1t;Histone H3.3;Histone H3.1;Histone H3.3C	0.345208	0.00012207	0.00606537	+	HIST2H3A;HIST3H3;H3F3A;HIST1H3A;H3F3C	H3F3A	0.0164805
O75947	ATP synthase subunit d, mitochondrial	0.344292	0.000610352	0.00808716	+	ATP5H	ATP5H	-0.0510098
Q13423	NAD(P) transhydrogenase, mitochondrial	0.339661	0.000854492	0.00808716	+	NNT	NNT	-0.0477399
Q9H7Z7	Prostaglandin E synthase 2;Prostaglandin E synthase 2 truncated form	0.335283	0.0136719	0.0458614	+	PTGES2	PTGES2	0.0459734
Q14204	Cytoplasmic dynein 1 heavy chain 1	0.334601	0.00341797	0.01776	+	DYNC1H1	DYNC1H1	0.0303587
P27824	Calnexin	0.333062	0.000976562	0.00808716	+	CANX	CANX	0.0354472
P38646	Stress-70 protein, mitochondrial	0.327471	0.00012207	0.00606537	+	HSPA9	HSPA9	-0.0118238
P53597	Succinyl-CoA ligase [ADP/GDP-forming] subunit alpha, mitochondrial	0.326663	0.000976562	0.00808716	+	SUCLG1	SUCLG1	-0.0494132
O14949	Cytochrome b-c1 complex subunit 8	0.324094	0.000976562	0.00808716	+	UQCRQ	UQCRQ	-0.136234
P47985;P0C7P4	Cytochrome b-c1 complex subunit Rieske, mitochondrial;Cytochrome b-c1 complex subunit 11;Putative cytochrome b-c1 complex subunit Rieske-like protein 1	0.318665	0.000366211	0.00710092	+	UQCRFS1;UQCRFS1P1	UQCRFS1	0.0850626
P13073	Cytochrome c oxidase subunit 4 isoform 1, mitochondrial	0.31765	0.000610352	0.00808716	+	COX4I1	COX4I1	0.0443756
P05413	Fatty acid-binding protein, heart	0.316551	0.00170898	0.0111364	+	FABP3	FABP3	0.221142
Q58FF8	Putative heat shock protein HSP 90-beta 2	0.312934	0.0134277	0.0458614	+	HSP90AB2P	HSP90AB2P	-0.354675
Q16795	NADH dehydrogenase [ubiquinone] 1 alpha subcomplex subunit 9, mitochondrial	0.312081	0.000976562	0.00808716	+	NDUFA9	NDUFA9	0.0641234
P12109	Collagen alpha-1(VI) chain	0.311377	0.000610352	0.00808716	+	COL6A1	COL6A1	0.172569
P62805	Histone H4	0.310396	0.00012207	0.00606537	+	HIST1H4A	HIST1H4A	NaN
P12111	Collagen alpha-3(VI) chain	0.309707	0.0012207	0.00874287	+	COL6A3	COL6A3	0.119046
Q13557	Calcium/calmodulin-dependent protein kinase type II subunit delta	0.309619	0.00292969	0.0160628	+	CAMK2D	CAMK2D	0.0109214
P20807	Calpain-3	0.309346	0.00976562	0.0352894	+	CAPN3	CAPN3	-0.0914858
P04179	Superoxide dismutase [Mn], mitochondrial	0.307354	0.0012207	0.00874287	+	SOD2	SOD2	-0.0345991
O14880	Microsomal glutathione S-transferase 3	0.306423	0.00292969	0.0160628	+	MGST3	MGST3	-0.0970279
P14927	Cytochrome b-c1 complex subunit 7	0.306407	0.00305176	0.0161743	+	UQCRB	UQCRB	-0.00928411
P51884;CON__Q05443	Lumican	0.303898	0.00805664	0.0317081	+	LUM	LUM	0.215232
Q9BUR5	Apolipoprotein O	0.302723	0.000976562	0.00808716	+	APOO	APOO	0.00630382
O75306	NADH dehydrogenase [ubiquinone] iron-sulfur protein 2, mitochondrial	0.301854	0.00683594	0.0284532	+	NDUFS2	NDUFS2	-0.0493347
P08572	Collagen alpha-2(IV) chain;Canstatin	0.301512	0.00195312	0.0120367	+	COL4A2	COL4A2	0.360587	+
P31040	Succinate dehydrogenase [ubiquinone] flavoprotein subunit, mitochondrial	0.300016	0.0134277	0.0458614	+	SDHA	SDHA	0.0812497
P18859	ATP synthase-coupling factor 6, mitochondrial	0.298911	0.00195312	0.0120367	+	ATP5J	ATP5J	-0.074862
P30044	Peroxiredoxin-5, mitochondrial	0.295275	0.000366211	0.00710092	+	PRDX5	PRDX5	-0.0485604
P28331	NADH-ubiquinone oxidoreductase 75 kDa subunit, mitochondrial	0.292022	0.000610352	0.00808716	+	NDUFS1	NDUFS1	-0.0916849
P08670;P41219;CON__Q9DCV7;CON__Q3KNV1;CON__P08729;CON__P05787;CON__Q9H552;CON__Q9NSB2;CON__Q6ISB0;P08729;P05787;Q16352;P07196;Q9NSB2;P07197;P12036	Vimentin	0.291578	0.0078125	0.0310547	+	VIM	VIM	0.32241
P07355;A6NMY6	Annexin A2;Putative annexin A2-like protein	0.291261	0.00170898	0.0111364	+	ANXA2;ANXA2P2	ANXA2	0.418987
Q9UIJ7	GTP:AMP phosphotransferase AK3, mitochondrial	0.288681	0.000976562	0.00808716	+	AK3	AK3	-0.0716743
Q99798	Aconitate hydratase, mitochondrial	0.287099	0.00170898	0.0111364	+	ACO2	ACO2	-0.023501
O95299	NADH dehydrogenase [ubiquinone] 1 alpha subcomplex subunit 10, mitochondrial	0.286665	0.00341797	0.01776	+	NDUFA10	NDUFA10	0.0289122
P02794	Ferritin heavy chain;Ferritin heavy chain, N-terminally processed	0.286613	0.000976562	0.00808716	+	FTH1	FTH1	-0.172481
P00505	Aspartate aminotransferase, mitochondrial	0.286462	0.00854492	0.0328175	+	GOT2	GOT2	-0.0942466
Q9H0U4;Q92928;P62820	Ras-related protein Rab-1B;Putative Ras-related protein Rab-1C;Ras-related protein Rab-1A	0.285058	0.00244141	0.0143772	+	RAB1B;RAB1C;RAB1A	RAB1B	0.000773371
P33121;Q9UKU0	Long-chain-fatty-acid--CoA ligase 1	0.284428	0.010498	0.0377645	+	ACSL1	ACSL1	0.260856
O75367	Core histone macro-H2A.1	0.283018	0.0078125	0.0310547	+	H2AFY	H2AFY	-0.0043147
P50461	Cysteine and glycine-rich protein 3	0.282258	0.000854492	0.00808716	+	CSRP3	CSRP3	0.245383
P37802	Transgelin-2	0.281987	0.00292969	0.0160628	+	TAGLN2	TAGLN2	0.278856	+
Q99880;Q99879;Q99877;Q93079;Q5QNW6;P62807;P58876;P57053;O60814;Q96A08	Histone H2B type 1-L;Histone H2B type 1-M;Histone H2B type 1-N;Histone H2B type 1-H;Histone H2B type 2-F;Histone H2B type 1-C/E/F/G/I;Histone H2B type 1-D;Histone H2B type F-S;Histone H2B type 1-K;Histone H2B type 1-A	0.28155	0.000976562	0.00808716	+	HIST1H2BL;HIST1H2BM;HIST1H2BN;HIST1H2BH;HIST2H2BF;HIST1H2BC;HIST1H2BD;H2BFS;HIST1H2BK;HIST1H2BA	HIST1H2BD	-0.261179
P31946	14-3-3 protein beta/alpha;14-3-3 protein beta/alpha, N-terminally processed	0.278985	0.00305176	0.0161743	+	YWHAB	YWHAB	-0.0176968
O75746	Calcium-binding mitochondrial carrier protein Aralar1	0.278064	0.00524902	0.0234437	+	SLC25A12	SLC25A12	-0.0585941
P30084	Enoyl-CoA hydratase, mitochondrial	0.277069	0.00012207	0.00606537	+	ECHS1	ECHS1	0.0425975
P12110	Collagen alpha-2(VI) chain	0.276368	0.00976562	0.0352894	+	COL6A2	COL6A2	-0.00853723
O75323	Protein NipSnap homolog 2	0.276357	0.00195312	0.0120367	+	NIPSNAP2	NIPSNAP2	-0.160966
P12277	Creatine kinase B-type	0.276157	0.00170898	0.0111364	+	CKB	CKB	0.348327
P19404	NADH dehydrogenase [ubiquinone] flavoprotein 2, mitochondrial	0.273632	0.00524902	0.0234437	+	NDUFV2	NDUFV2	0.249194
P25786	Proteasome subunit alpha type-1	0.270903	0.00683594	0.0284532	+	PSMA1	PSMA1	-0.0423044
P21912	Succinate dehydrogenase [ubiquinone] iron-sulfur subunit, mitochondrial	0.269732	0.00292969	0.0160628	+	SDHB	SDHB	-0.0584824
Q9NZ45	CDGSH iron-sulfur domain-containing protein 1	0.26972	0.00292969	0.0160628	+	CISD1	CISD1	-0.0449821
P35232	Prohibitin	0.269211	0.000244141	0.00606537	+	PHB	PHB	0.01016
O95210	Starch-binding domain-containing protein 1	0.266403	0.000976562	0.00808716	+	STBD1	STBD1	-0.196108
Q9BUF5	Tubulin beta-6 chain	0.264925	0.0012207	0.00874287	+	TUBB6	TUBB6	0.647144	+
O94919	Endonuclease domain-containing 1 protein	0.264891	0.015625	0.0496875	+	ENDOD1	ENDOD1	0.103527
P63241;Q6IS14;Q9GZV4	Eukaryotic translation initiation factor 5A-1;Eukaryotic translation initiation factor 5A-1-like	0.263917	0.000244141	0.00606537	+	EIF5A;EIF5AL1	EIF5A	0.0345955
P38117	Electron transfer flavoprotein subunit beta	0.26358	0.0012207	0.00874287	+	ETFB	ETFB	0.00651716
P48047	ATP synthase subunit O, mitochondrial	0.262044	0.000244141	0.00606537	+	ATP5O	ATP5O	-0.0193328
Q04917	14-3-3 protein eta	0.26074	0.00976562	0.0352894	+	YWHAH	YWHAH	0.151522
P50213	Isocitrate dehydrogenase [NAD] subunit alpha, mitochondrial	0.260481	0.00463867	0.0227639	+	IDH3A	IDH3A	0.136903
P08238;Q58FF7	Heat shock protein HSP 90-beta	0.258986	0.000610352	0.00808716	+	HSP90AB1	HSP90AB1	-0.170669
P26641	Elongation factor 1-gamma	0.257819	0.00231934	0.0139687	+	EEF1G	EEF1G	NaN
O00505;O00629	Importin subunit alpha-4	0.25703	0.00683594	0.0284532	+	KPNA3	KPNA3	-0.230588
P30048	Thioredoxin-dependent peroxide reductase, mitochondrial	0.255936	0.000244141	0.00606537	+	PRDX3	PRDX3	-0.0758284
P45880	Voltage-dependent anion-selective channel protein 2	0.255326	0.000610352	0.00808716	+	VDAC2	VDAC2	0.0392138
P22626	Heterogeneous nuclear ribonucleoproteins A2/B1	0.253443	0.000976562	0.00808716	+	HNRNPA2B1	HNRNPA2B1	-0.0156047
P08559;P29803	Pyruvate dehydrogenase E1 component subunit alpha, somatic form, mitochondrial	0.251347	0.00671387	0.0284532	+	PDHA1	PDHA1	0.171918
P13807	Glycogen [starch] synthase, muscle	0.250984	0.00341797	0.01776	+	GYS1	GYS1	0.0223458
P07737;CON__P02584	Profilin-1	0.250645	0.00195312	0.0120367	+	PFN1	PFN1	0.1217
Q9UKS6	Protein kinase C and casein kinase substrate in neurons protein 3	0.250576	0.0136719	0.0458614	+	PACSIN3	PACSIN3	-0.192098
P42704	Leucine-rich PPR motif-containing protein, mitochondrial	0.250298	0.00244141	0.0143772	+	LRPPRC	LRPPRC	-0.0302539
P56134	ATP synthase subunit f, mitochondrial	0.249935	0.00524902	0.0234437	+	ATP5J2	ATP5J2	-0.0322648
Q9BQ69	O-acetyl-ADP-ribose deacetylase MACROD1	0.248585	0.00976562	0.0352894	+	MACROD1	MACROD1	-0.232525
P22695	Cytochrome b-c1 complex subunit 2, mitochondrial	0.2469	0.000610352	0.00808716	+	UQCRC2	UQCRC2	-0.0758304
P07602	Prosaposin;Saposin-A;Saposin-B-Val;Saposin-B;Saposin-C;Saposin-D	0.246165	0.00488281	0.0229694	+	PSAP	PSAP	-0.0863595
P49821	NADH dehydrogenase [ubiquinone] flavoprotein 1, mitochondrial	0.245237	0.00195312	0.0120367	+	NDUFV1	NDUFV1	-0.105626
Q14353	Guanidinoacetate N-methyltransferase	0.244426	0.00683594	0.0284532	+	GAMT	GAMT	-0.163181
P40939	Trifunctional enzyme subunit alpha, mitochondrial;Long-chain enoyl-CoA hydratase;Long chain 3-hydroxyacyl-CoA dehydrogenase	0.243659	0.000244141	0.00606537	+	HADHA	HADHA	0.0400131
P11310	Medium-chain specific acyl-CoA dehydrogenase, mitochondrial	0.24114	0.00305176	0.0161743	+	ACADM	ACADM	-0.133696
P56385	ATP synthase subunit e, mitochondrial	0.240655	0.012207	0.0435183	+	ATP5I	ATP5I	-0.0682678
P63104	14-3-3 protein zeta/delta	0.240557	0.00305176	0.0161743	+	YWHAZ	YWHAZ	0.194884
P10412	Histone H1.4	0.240031	0.000488281	0.00808716	+	HIST1H1E	HIST1H1E	-1.81411
P11177	Pyruvate dehydrogenase E1 component subunit beta, mitochondrial	0.238188	0.000854492	0.00808716	+	PDHB	PDHB	0.0327058
P13804	Electron transfer flavoprotein subunit alpha, mitochondrial	0.238098	0.000366211	0.00710092	+	ETFA	ETFA	-0.0126066
Q9UHQ9	NADH-cytochrome b5 reductase 1	0.237344	0.00488281	0.0229694	+	CYB5R1	CYB5R1	-0.0817348
P51888	Prolargin	0.233875	0.00976562	0.0352894	+	PRELP	PRELP	-0.498094
O75489	NADH dehydrogenase [ubiquinone] iron-sulfur protein 3, mitochondrial	0.233822	0.00170898	0.0111364	+	NDUFS3	NDUFS3	0.111519
P02545	Prelamin-A/C;Lamin-A/C	0.231777	0.000366211	0.00710092	+	LMNA	LMNA	0.0806882
Q05639;Q5VTE0;P68104	Elongation factor 1-alpha 2;Putative elongation factor 1-alpha-like 3;Elongation factor 1-alpha 1	0.230967	0.00195312	0.0120367	+	EEF1A2;EEF1A1P5;EEF1A1	EEF1A2	-0.234696
P08574	Cytochrome c1, heme protein, mitochondrial	0.229303	0.00524902	0.0234437	+	CYC1	CYC1	-0.0168062
P30038	Delta-1-pyrroline-5-carboxylate dehydrogenase, mitochondrial	0.228966	0.000976562	0.00808716	+	ALDH4A1	ALDH4A1	-0.186302
P55072	Transitional endoplasmic reticulum ATPase	0.227788	0.000610352	0.00808716	+	VCP	VCP	-0.128747
O95817	BAG family molecular chaperone regulator 3	0.225449	0.0136719	0.0458614	+	BAG3	BAG3	-0.198659
Q03135	Caveolin-1	0.224064	0.00683594	0.0284532	+	CAV1	CAV1	0.208228
P68371;Q3ZCM7	Tubulin beta-4B chain	0.219302	0.000244141	0.00606537	+	TUBB4B	TUBB4B	0.187958
P07900;Q14568;Q58FF6;Q58FG0	Heat shock protein HSP 90-alpha	0.219111	0.000244141	0.00606537	+	HSP90AA1	HSP90AA1	-0.111307
P08133	Annexin A6	0.217891	0.00012207	0.00606537	+	ANXA6	ANXA6	0.00313459
P15090	Fatty acid-binding protein, adipocyte	0.21716	0.00683594	0.0284532	+	FABP4	FABP4	0.366901	+
O14558	Heat shock protein beta-6	0.215192	0.0136719	0.0458614	+	HSPB6	HSPB6	0.0663427
P13639;Q15029	Elongation factor 2	0.214116	0.00012207	0.00606537	+	EEF2	EEF2	-0.210703
Q9BWH2	FUN14 domain-containing protein 2	0.211249	0.015625	0.0496875	+	FUNDC2	FUNDC2	-0.113184
Q6QEF8	Coronin-6	0.210717	0.00976562	0.0352894	+	CORO6	CORO6	-0.110983
P07437;A6NNZ2;CON__ENSEMBL:ENSBTAP00000025008;Q9H4B7	Tubulin beta chain	0.209517	0.00146484	0.0102154	+	TUBB	TUBB	0.0762948
Q71UI9;P0C0S5	Histone H2A.V;Histone H2A.Z	0.208823	0.00524902	0.0234437	+	H2AFV;H2AFZ	H2AFV	-0.0949259
Q9NZN4;Q9H4M9;Q9NZN3	EH domain-containing protein 2	0.205693	0.00976562	0.0352894	+	EHD2	EHD2	0.155059
P31937	3-hydroxyisobutyrate dehydrogenase, mitochondrial	0.205477	0.000976562	0.00808716	+	HIBADH	HIBADH	-0.0772811
P62837;P61077	Ubiquitin-conjugating enzyme E2 D2;Ubiquitin-conjugating enzyme E2 D3	0.201502	0.0078125	0.0310547	+	UBE2D2;UBE2D3	UBE2D2	-0.0709595
P10515	Dihydrolipoyllysine-residue acetyltransferase component of pyruvate dehydrogenase complex, mitochondrial	0.199827	0.00402832	0.0198914	+	DLAT	DLAT	0.0339485
P42765	3-ketoacyl-CoA thiolase, mitochondrial	0.198771	0.000976562	0.00808716	+	ACAA2	ACAA2	-0.0350053
P46939	Utrophin	0.19871	0.015625	0.0496875	+	UTRN	UTRN	0.193792
Q02218;Q9ULD0	2-oxoglutarate dehydrogenase, mitochondrial	0.198681	0.00854492	0.0328175	+	OGDH	OGDH	0.0199482
Q16891	MICOS complex subunit MIC60	0.196122	0.000854492	0.00808716	+	IMMT	IMMT	0.0891401
P49411	Elongation factor Tu, mitochondrial	0.196052	0.00402832	0.0198914	+	TUFM	TUFM	0.043875
Q5VXT5	Synaptophysin-like protein 2	0.195129	0.00854492	0.0328175	+	SYPL2	SYPL2	-0.0318538
Q99623	Prohibitin-2	0.195119	0.0012207	0.00874287	+	PHB2	PHB2	-0.0657188
P10599	Thioredoxin	0.19413	0.00488281	0.0229694	+	TXN	TXN	-0.0813532
Q6ZMU5	Tripartite motif-containing protein 72	0.193064	0.00402832	0.0198914	+	TRIM72	TRIM72	0.0718126
Q5VST9	Obscurin	0.193032	0.000244141	0.00606537	+	OBSCN	OBSCN	-0.0845403
Q6NVY1	3-hydroxyisobutyryl-CoA hydrolase, mitochondrial	0.192265	0.000976562	0.00808716	+	HIBCH	HIBCH	-0.0658582
P24043	Laminin subunit alpha-2	0.190366	0.0012207	0.00874287	+	LAMA2	LAMA2	-0.198984
P10809	60 kDa heat shock protein, mitochondrial	0.188939	0.000244141	0.00606537	+	HSPD1	HSPD1	0.215244
Q9P0L0	Vesicle-associated membrane protein-associated protein A	0.187566	0.00292969	0.0160628	+	VAPA	VAPA	-0.0735738
Q13554	Calcium/calmodulin-dependent protein kinase type II subunit beta	0.186338	0.015625	0.0496875	+	CAMK2B	CAMK2B	-0.0547301
Q86TX2;P49753	Acyl-coenzyme A thioesterase 1;Acyl-coenzyme A thioesterase 2, mitochondrial	0.185767	0.000488281	0.00808716	+	ACOT1;ACOT2	ACOT2	-0.0762274
P19105;O14950;P24844	Myosin regulatory light chain 12A;Myosin regulatory light chain 12B;Myosin regulatory light polypeptide 9	0.184869	0.00292969	0.0160628	+	MYL12A;MYL12B;MYL9	MYL12A	-0.0644812
P17661	Desmin	0.183026	0.000610352	0.00808716	+	DES	DES	-0.212933
P62258	14-3-3 protein epsilon	0.182513	0.000366211	0.00710092	+	YWHAE	YWHAE	-0.0840162
P00387	NADH-cytochrome b5 reductase 3;NADH-cytochrome b5 reductase 3 membrane-bound form;NADH-cytochrome b5 reductase 3 soluble form	0.181187	0.000976562	0.00808716	+	CYB5R3	CYB5R3	-0.00894324
P23434	Glycine cleavage system H protein, mitochondrial	0.177672	0.000976562	0.00808716	+	GCSH	GCSH	0.185893
P07237	Protein disulfide-isomerase	0.177381	0.000366211	0.00710092	+	P4HB	P4HB	-0.0752425
Q86TD4	Sarcalumenin	0.176421	0.000854492	0.00808716	+	SRL	SRL	-0.133062
P08758	Annexin A5	0.17611	0.0134277	0.0458614	+	ANXA5	ANXA5	0.183654
P11142	Heat shock cognate 71 kDa protein	0.174261	0.00012207	0.00606537	+	HSPA8	HSPA8	-0.174825
P02511	Alpha-crystallin B chain	0.173245	0.00524902	0.0234437	+	CRYAB	CRYAB	-0.118935
P00441	Superoxide dismutase [Cu-Zn]	0.171872	0.00927734	0.0352894	+	SOD1	SOD1	-0.0741939
P07195	L-lactate dehydrogenase B chain	0.171871	0.0012207	0.00874287	+	LDHB	LDHB	0.104908
Q16851	UTP--glucose-1-phosphate uridylyltransferase	0.170973	0.0012207	0.00874287	+	UGP2	UGP2	-0.0383641
Q9Y6B6;Q9NR31	GTP-binding protein SAR1b;GTP-binding protein SAR1a	0.170447	0.000244141	0.00606537	+	SAR1B;SAR1A	SAR1B	-0.137945
P22061	Protein-L-isoaspartate(D-aspartate) O-methyltransferase	0.170333	0.000976562	0.00808716	+	PCMT1	PCMT1	-0.126073
P54819	Adenylate kinase 2, mitochondrial;Adenylate kinase 2, mitochondrial, N-terminally processed	0.168071	0.00854492	0.0328175	+	AK2	AK2	0.0866419
P43155	Carnitine O-acetyltransferase	0.167248	0.00305176	0.0161743	+	CRAT	CRAT	0.0219749
O95831	Apoptosis-inducing factor 1, mitochondrial	0.166762	0.00976562	0.0352894	+	AIFM1	AIFM1	0.0623423
P11021	78 kDa glucose-regulated protein	0.165409	0.000366211	0.00710092	+	HSPA5	HSPA5	0.226722
P55084	Trifunctional enzyme subunit beta, mitochondrial;3-ketoacyl-CoA thiolase	0.164677	0.000610352	0.00808716	+	HADHB	HADHB	0.0568426
P06733	Alpha-enolase	0.164345	0.00170898	0.0111364	+	ENO1	ENO1	0.202584
P68366	Tubulin alpha-4A chain	0.156095	0.000610352	0.00808716	+	TUBA4A	TUBA4A	0.0841099
O43676	NADH dehydrogenase [ubiquinone] 1 beta subcomplex subunit 3	0.155624	0.000976562	0.00808716	+	NDUFB3	NDUFB3	-0.0565512
P02585;P27482;P0DP25;P0DP24;P0DP23	Troponin C, skeletal muscle	0.153535	0.00390625	0.0198914	+	TNNC2	TNNC2;TNNC2	-0.213227
P09622	Dihydrolipoyl dehydrogenase, mitochondrial	0.153472	0.0012207	0.00874287	+	DLD	DLD	-0.0755457
P22694;P17612	cAMP-dependent protein kinase catalytic subunit beta;cAMP-dependent protein kinase catalytic subunit alpha	0.148741	0.000976562	0.00808716	+	PRKACB;PRKACA	PRKACA	-0.0236904
P31415	Calsequestrin-1	0.147138	0.000854492	0.00808716	+	CASQ1	CASQ1	-0.211909
P09382	Galectin-1	0.144597	0.00402832	0.0198914	+	LGALS1	LGALS1	-0.0879586
P78417	Glutathione S-transferase omega-1	0.143831	0.000610352	0.00808716	+	GSTO1	GSTO1	0.0448748
Q14240;P60842	Eukaryotic initiation factor 4A-II;Eukaryotic initiation factor 4A-II, N-terminally processed;Eukaryotic initiation factor 4A-I	0.141329	0.0136719	0.0458614	+	EIF4A2;EIF4A1	EIF4A2	-0.103701
O14958	Calsequestrin-2	0.140483	0.0134277	0.0458614	+	CASQ2	CASQ2	0.0561288
P25788	Proteasome subunit alpha type-3	0.137895	0.015625	0.0496875	+	PSMA3	PSMA3	-0.167909
Q15149	Plectin	0.135744	0.000854492	0.00808716	+	PLEC	PLEC	-0.0289209
P24298	Alanine aminotransferase 1	0.134665	0.000976562	0.00808716	+	GPT	GPT	0.22085
P08237;Q01813	ATP-dependent 6-phosphofructokinase, muscle type	0.133688	0.0012207	0.00874287	+	PFKM	PFKM	-0.0292358
Q9HCP6	Protein-cysteine N-palmitoyltransferase HHAT-like protein	0.132251	0.00805664	0.0317081	+	HHATL	HHATL	0.122642
P17066;P48741	Heat shock 70 kDa protein 6;Putative heat shock 70 kDa protein 7	0.127909	0.000854492	0.00808716	+	HSPA6;HSPA7	HSPA7	0.104804
P62987;P62979;P0CG47;P0CG48	Ubiquitin-60S ribosomal protein L40;Ubiquitin;60S ribosomal protein L40;Ubiquitin-40S ribosomal protein S27a;Ubiquitin;40S ribosomal protein S27a;Polyubiquitin-B;Ubiquitin;Polyubiquitin-C;Ubiquitin	0.122897	0.000366211	0.00710092	+	UBA52;RPS27A;UBB;UBC	UBB	-0.249159
Q8NB12	Histone-lysine N-methyltransferase SMYD1	0.121114	0.00683594	0.0284532	+	SMYD1	SMYD1	0.0824436
O75208	Ubiquinone biosynthesis protein COQ9, mitochondrial	0.117584	0.00524902	0.0234437	+	COQ9	COQ9	0.0281646
P40123	Adenylyl cyclase-associated protein 2	0.116907	0.0136719	0.0458614	+	CAP2	CAP2	-0.0519819
P51452	Dual specificity protein phosphatase 3	0.113011	0.0136719	0.0458614	+	DUSP3	DUSP3	-0.0396923
P46020;P46019	Phosphorylase b kinase regulatory subunit alpha, skeletal muscle isoform	0.105657	0.00976562	0.0352894	+	PHKA1	PHKA1	-0.0487806
O60662	Kelch-like protein 41	0.0996935	0.00524902	0.0234437	+	KLHL41	KLHL41	-0.211809
O00499;Q9UBW5;P49418	Myc box-dependent-interacting protein 1	0.0780951	0.00854492	0.0328175	+	BIN1	BIN1	-0.104876
Q8N3V7	Synaptopodin	-0.287495	0.00488281	0.0229694	+	SYNPO	SYNPO	-0.263752
A8MU46	Smoothelin-like protein 1	-0.375427	0.000976562	0.00808716	+	SMTNL1	SMTNL1	-0.343622
P26447	Protein S100-A4	0.779992	0.03125	0.0825374		S100A4	S100A4	-0.559318
Q96AC1	Fermitin family homolog 2	0.650185	0.078125	0.158377		FERMT2	FERMT2	0.334355
Q15293	Reticulocalbin-1	0.609687	0.109375	0.200785		RCN1	RCN1	0.154449
P04843	Dolichyl-diphosphooligosaccharide--protein glycosyltransferase subunit 1	0.600897	0.078125	0.158377		RPN1	RPN1	-0.126796
P28838	Cytosol aminopeptidase	0.5662	0.0273438	0.0744462		LAP3	LAP3	0.244961
P51858	Hepatoma-derived growth factor	0.565348	0.03125	0.0825374		HDGF	HDGF	-0.114959
P46783	40S ribosomal protein S10	0.564169	0.078125	0.158377		RPS10	RPS10	-0.0477919
Q15642	Cdc42-interacting protein 4	0.546605	0.148438	0.253236		TRIP10	TRIP10	-0.263519
Q6UXV4	MICOS complex subunit MIC27	0.489807	0.03125	0.0825374		APOOL	APOOL	-0.00884304
P61978	Heterogeneous nuclear ribonucleoprotein K	0.479419	0.057373	0.129211		HNRNPK	HNRNPK	-0.0902963
Q9H497	Torsin-3A	0.459073	0.0166016	0.0519616		TOR3A	TOR3A	0.283213
P05386	60S acidic ribosomal protein P1	0.457891	0.078125	0.158377		RPLP1	RPLP1	-0.133545
Q8NHP1;O43488	Aflatoxin B1 aldehyde reductase member 4;Aflatoxin B1 aldehyde reductase member 2	0.456724	0.109375	0.200785		AKR7L;AKR7A2	AKR7A2	0.0580669
B9A064;P0CG04	Immunoglobulin lambda-like polypeptide 5;Ig lambda-1 chain C regions	0.454215	0.0322266	0.0826455		IGLL5;IGLC1	IGLL5	NaN
P50914	60S ribosomal protein L14	0.440771	0.0195312	0.0592647		RPL14	RPL14	-0.173362
P01861	Ig gamma-4 chain C region	0.438361	0.0214844	0.0625644		IGHG4	IGHG4	1.35174
Q9H3K2	Growth hormone-inducible transmembrane protein	0.430461	0.046875	0.11091		GHITM	GHITM	0.189255
Q9UJY1	Heat shock protein beta-8	0.42506	0.148438	0.253236		HSPB8	HSPB8	-0.332606
O95563	Mitochondrial pyruvate carrier 2	0.420905	0.078125	0.158377		MPC2	MPC2	-0.00813454
P37837	Transaldolase	0.409753	0.101562	0.193626		TALDO1	TALDO1	-0.0722738
O43583	Density-regulated protein	0.394807	0.0830078	0.161743		DENR	DENR	-0.0435773
Q00610;P53675	Clathrin heavy chain 1;Clathrin heavy chain 2	0.390178	0.109863	0.200785		CLTC;CLTCL1	CLTCL1	-0.058515
O94905	Erlin-2	0.388303	0.0390625	0.0958478		ERLIN2	ERLIN2	-0.0157404
P06454	Prothymosin alpha;Prothymosin alpha, N-terminally processed;Thymosin alpha-1	0.378527	0.0830078	0.161743		PTMA	PTMA	0.388817	+
O94988	Protein FAM13A	0.369392	0.25	0.372191		FAM13A	FAM13A	0.138431
P27348	14-3-3 protein theta	0.364919	0.0166016	0.0519616		YWHAQ	YWHAQ	0.163648
P06748	Nucleophosmin	0.360927	0.109863	0.200785		NPM1	NPM1	-0.0207738
Q9UBW8	COP9 signalosome complex subunit 7a	0.358957	0.375	0.505541		COPS7A	COPS7A	-0.119867
Q7Z3D6	UPF0317 protein C14orf159, mitochondrial	0.358443	0.0390625	0.0958478		C14orf159	C14orf159	-0.0802751
P21810	Biglycan	0.356455	0.03125	0.0825374		BGN	BGN	-0.263993
P62241	40S ribosomal protein S8	0.353556	0.0537109	0.122702		RPS8	RPS8	-0.169564
P15311	Ezrin	0.349097	0.275391	0.402299		EZR	EZR	-0.037315
P01834	Ig kappa chain C region	0.346968	0.067627	0.142609		IGKC	IGKC	0.164188
P02792	Ferritin light chain	0.346187	0.0419922	0.0999515		FTL	FTL	0.00554917
P04632;Q96L46	Calpain small subunit 1	0.339632	0.382812	0.505541		CAPNS1	CAPNS1	-0.030991
Q9BXK5	Bcl-2-like protein 13	0.338885	0.151367	0.257681		BCL2L13	BCL2L13	-0.0872447
P00915	Carbonic anhydrase 1	0.335555	0.267578	0.394665		CA1	CA1	-0.335768
Q96AQ6	Pre-B-cell leukemia transcription factor-interacting protein 1	0.331538	0.21875	0.340325		PBXIP1	PBXIP1	-0.147049
P01009	Alpha-1-antitrypsin;Short peptide from AAT	0.330003	0.0784912	0.158377		SERPINA1	SERPINA1	0.726275
Q9NX63	MICOS complex subunit MIC19	0.327456	0.109375	0.200785		CHCHD3	CHCHD3	0.204037
Q13813	Spectrin alpha chain, non-erythrocytic 1	0.3232	0.0214844	0.0625644		SPTAN1	SPTAN1	0.0868083
Q92614	Unconventional myosin-XVIIIa	0.32155	0.03125	0.0825374		MYO18A	MYO18A	-0.100882
P01024	Complement C3;Complement C3 beta chain;C3-beta-c;Complement C3 alpha chain;C3a anaphylatoxin;Acylation stimulating protein;Complement C3b alpha chain;Complement C3c alpha chain fragment 1;Complement C3dg fragment;Complement C3g fragment;Complement C3d fragment;Complement C3f fragment;Complement C3c alpha chain fragment 2	0.3181	0.146484	0.253236		C3	C3	-0.137478
P14854	Cytochrome c oxidase subunit 6B1	0.31148	0.0185547	0.0565172		COX6B1	COX6B1	-0.121639
O60664	Perilipin-3	0.311082	0.0266113	0.0732042		PLIN3	PLIN3	-0.00678776
Q7Z4W1	L-xylulose reductase	0.31086	0.03125	0.0825374		DCXR	DCXR	-0.0758395
Q9BTE6	Alanyl-tRNA editing protein Aarsd1	0.310613	0.147461	0.253236		AARSD1	AARSD1	-0.113667
Q86T65;REV__Q6P996	Disheveled-associated activator of morphogenesis 2	0.30643	0.0390625	0.0958478		DAAM2	DAAM2	0.269794
O75915	PRA1 family protein 3	0.306084	0.0673828	0.142609		ARL6IP5	ARL6IP5	-0.0471631
Q9BZH6	WD repeat-containing protein 11	0.301519	0.0537109	0.122702		WDR11	WDR11	0.154109
P69905	Hemoglobin subunit alpha	0.298939	0.464844	0.581055		HBA1	HBA1	-0.259732
Q9BYT3	Serine/threonine-protein kinase 33	0.294287	0.0390625	0.0958478		STK33	STK33	-0.0699451
Q09666	Neuroblast differentiation-associated protein AHNAK	0.294148	0.0185547	0.0565172		AHNAK	AHNAK	0.0345943
Q9Y277	Voltage-dependent anion-selective channel protein 3	0.293776	0.029541	0.0798813		VDAC3	VDAC3	-0.000113341
P00846	ATP synthase subunit a	0.293561	0.0537109	0.122702		MT-ATP6	MT-ATP6	0.186929
Q9NX46	Poly(ADP-ribose) glycohydrolase ARH3	0.285822	0.21875	0.340325		ADPRHL2	ADPRHL2	-0.394482
P01857	Ig gamma-1 chain C region	0.285289	0.067627	0.142609		IGHG1	IGHG1	0.499286
O96000	NADH dehydrogenase [ubiquinone] 1 beta subcomplex subunit 10	0.281398	0.0266113	0.0732042		NDUFB10	NDUFB10	0.00891225
Q9P0J0	NADH dehydrogenase [ubiquinone] 1 alpha subcomplex subunit 13	0.278752	0.0166016	0.0519616		NDUFA13	NDUFA13	-0.0498079
Q9Y490	Talin-1	0.275065	0.0214844	0.0625644		TLN1	TLN1	0.112517
P0DOY3;P0DOY2;P0CF74;A0M8Q6	Ig lambda-6 chain C region;Ig lambda-7 chain C region	0.274943	0.123047	0.219332		IGLC6;IGLC7	IGLC7	3.75169
P50991	T-complex protein 1 subunit delta	0.274884	0.101562	0.193626		CCT4	CCT4	-0.03436
Q96A26	Protein FAM162A	0.271688	0.0537109	0.122702		FAM162A	FAM162A	0.0812305
P35270;REV__Q16649	Sepiapterin reductase	0.269462	0.25	0.372191		SPR	SPR	0.146451
O95182	NADH dehydrogenase [ubiquinone] 1 alpha subcomplex subunit 7	0.268067	0.0390625	0.0958478		NDUFA7	NDUFA7	0.0193223
Q13698;O60840;Q01668;Q13936	Voltage-dependent L-type calcium channel subunit alpha-1S;Voltage-dependent L-type calcium channel subunit alpha-1F;Voltage-dependent L-type calcium channel subunit alpha-1D;Voltage-dependent L-type calcium channel subunit alpha-1C	0.266712	0.078125	0.158377		CACNA1S;CACNA1F;CACNA1D;CACNA1C	CACNA1S	-0.0782278
P30085	UMP-CMP kinase	0.266182	0.0488281	0.115188		CMPK1	CMPK1	-0.11155
Q99832	T-complex protein 1 subunit eta	0.266164	0.0830078	0.161743		CCT7	CCT7	-0.0955341
P26373	60S ribosomal protein L13	0.264381	0.0244141	0.0682036		RPL13	RPL13	-0.167868
P43034	Platelet-activating factor acetylhydrolase IB subunit alpha	0.262196	0.123047	0.219332		PAFAH1B1	PAFAH1B1	-0.00781123
P54727	UV excision repair protein RAD23 homolog B	0.260692	0.0537109	0.122702		RAD23B	RAD23B	-0.152735
O43674	NADH dehydrogenase [ubiquinone] 1 beta subcomplex subunit 5, mitochondrial	0.259464	0.0419922	0.0999515		NDUFB5	NDUFB5	-0.100567
Q9BSL1	Ubiquitin-associated domain-containing protein 1	0.257121	0.27832	0.402299		UBAC1	UBAC1	-0.0126295
P05387	60S acidic ribosomal protein P2	0.256732	0.0322266	0.0826455		RPLP2	RPLP2	-0.101029
P07942	Laminin subunit beta-1	0.254037	0.101562	0.193626		LAMB1	LAMB1	0.164026
Q96H20	Vacuolar-sorting protein SNF8	0.252719	0.382812	0.505541		SNF8	SNF8	-0.107704
Q5TC12	ATP synthase mitochondrial F1 complex assembly factor 1	0.250516	0.25	0.372191		ATPAF1	ATPAF1	-0.0530653
Q9Y4W6	AFG3-like protein 2	0.2482	0.25	0.372191		AFG3L2	AFG3L2	-0.101131
P40227;Q92526	T-complex protein 1 subunit zeta	0.248038	0.25	0.372191		CCT6A	CCT6A	-0.129917
P01860	Ig gamma-3 chain C region	0.247445	0.240234	0.365262		IGHG3	IGHG3	0.570535
P61586;P08134;P62745	Transforming protein RhoA;Rho-related GTP-binding protein RhoC;Rho-related GTP-binding protein RhoB	0.247035	0.03125	0.0825374		RHOA;RHOC;RHOB	RHOA	-0.0456616
Q99460	26S proteasome non-ATPase regulatory subunit 1	0.245678	0.359375	0.493442		PSMD1	PSMD1	-0.122055
O43181	NADH dehydrogenase [ubiquinone] iron-sulfur protein 4, mitochondrial	0.245457	0.0673828	0.142609		NDUFS4	NDUFS4	-0.0799003
P30711;P0CG30;P0CG29	Glutathione S-transferase theta-1	0.245352	0.0537109	0.122702		GSTT2	GSTT2	-0.395715
P02042	Hemoglobin subunit delta	0.245328	0.501587	0.616324		HBD	HBD	-0.980678
P42126	Enoyl-CoA delta isomerase 1, mitochondrial	0.245308	0.0245361	0.0682036		ECI1	ECI1	-0.0181583
P62834;P61224;A6NIZ1	Ras-related protein Rap-1A;Ras-related protein Rap-1b;Ras-related protein Rap-1b-like protein	0.244972	0.0390625	0.0958478		RAP1A;RAP1B	RAP1A	-0.0599611
P13533	Myosin-6	0.244171	0.3396	0.470351		MYH6	MYH6	0.124922
O00571;O15523	ATP-dependent RNA helicase DDX3X;ATP-dependent RNA helicase DDX3Y	0.243458	0.382812	0.505541		DDX3X;DDX3Y	DDX3X	-0.110428
P67936;Q2TAC2	Tropomyosin alpha-4 chain	0.24089	0.109375	0.200785		TPM4	TPM4	0.898464	+
Q14974	Importin subunit beta-1	0.238667	0.0266113	0.0732042		KPNB1	KPNB1	-0.023792
P19367;P52789	Hexokinase-1	0.236129	0.0185547	0.0565172		HK1	HK1	-0.0886784
P02766	Transthyretin	0.235381	0.15625	0.264859		TTR	TTR	0.604285
Q9Y2R0	Cytochrome c oxidase assembly factor 3 homolog, mitochondrial	0.231664	0.0546875	0.123513		COA3	COA3	-0.0691558
Q99584	Protein S100-A13	0.229489	0.147461	0.253236		S100A13	S100A13	-0.146682
P62851	40S ribosomal protein S25	0.228709	0.0830078	0.161743		RPS25	RPS25	-0.129014
Q9NPJ3	Acyl-coenzyme A thioesterase 13;Acyl-coenzyme A thioesterase 13, N-terminally processed	0.226889	0.0322266	0.0826455		ACOT13	ACOT13	-0.142161
Q9Y376	Calcium-binding protein 39	0.226714	0.148438	0.253236		CAB39	CAB39	-0.267268
Q8N335	Glycerol-3-phosphate dehydrogenase 1-like protein	0.22584	0.21875	0.340325		GPD1L	GPD1L	0.2055
P78371	T-complex protein 1 subunit beta	0.225438	0.206055	0.329605		CCT2	CCT2	-0.122317
Q15008	26S proteasome non-ATPase regulatory subunit 6	0.224798	0.130859	0.2317		PSMD6	PSMD6	-0.0797029
O95292	Vesicle-associated membrane protein-associated protein B/C	0.223332	0.046875	0.11091		VAPB	VAPB	-0.0397152
Q9P2R7	Succinyl-CoA ligase [ADP-forming] subunit beta, mitochondrial	0.222197	0.029541	0.0798813		SUCLA2	SUCLA2	-0.0914715
Q9Y3A5	Ribosome maturation protein SBDS	0.221641	0.0673828	0.142609		SBDS	SBDS	-0.147213
P14621	Acylphosphatase-2	0.221065	0.0244141	0.0682036		ACYP2	ACYP2	-0.0738594
P61313	60S ribosomal protein L15	0.218397	0.375	0.505541		RPL15	RPL15	-0.173275
P48163	NADP-dependent malic enzyme	0.218341	0.160156	0.270903		ME1	ME1	-0.258247
P02763;P19652	Alpha-1-acid glycoprotein 1	0.215719	0.0170898	0.0528655		ORM1	ORM1	-0.337012
P24752	Acetyl-CoA acetyltransferase, mitochondrial	0.214516	0.0245361	0.0682036		ACAT1	ACAT1	0.0159395
P17655	Calpain-2 catalytic subunit	0.21302	0.46875	0.582275		CAPN2	CAPN2	0.0804078
P28066	Proteasome subunit alpha type-5	0.211443	0.0419922	0.0999515		PSMA5	PSMA5	-0.135808
P13929;P09104	Beta-enolase	0.211221	0.206055	0.329605		ENO3	ENO3	0.0278451
P52209	6-phosphogluconate dehydrogenase, decarboxylating	0.210928	0.0742188	0.156095		PGD	PGD	-0.115799
Q9BX68	Histidine triad nucleotide-binding protein 2, mitochondrial	0.210864	0.0546875	0.123513		HINT2	HINT2	-0.174994
P62244	40S ribosomal protein S15a	0.21033	0.148438	0.253236		RPS15A	RPS15A	-0.184581
P20774	Mimecan	0.210036	0.0202637	0.0605625		OGN	OGN	0.250989
P12829	Myosin light chain 4	0.20977	0.0390625	0.0958478		MYL4	MYL4	0.323397
P56556	NADH dehydrogenase [ubiquinone] 1 alpha subcomplex subunit 6	0.208136	0.320312	0.446752		NDUFA6	NDUFA6	-0.126649
Q04637	Eukaryotic translation initiation factor 4 gamma 1	0.206937	0.0546875	0.123513		EIF4G1	EIF4G1	-0.135057
Q01995	Transgelin	0.206613	0.0673828	0.142609		TAGLN	TAGLN	0.876577	+
P02647;CON__P15497	Apolipoprotein A-I;Proapolipoprotein A-I;Truncated apolipoprotein A-I	0.205546	0.118896	0.215314		APOA1	APOA1	0.661137
P39059	Collagen alpha-1(XV) chain;Restin;Restin-2;Restin-3;Restin-4	0.205284	0.0273438	0.0744462		COL15A1	COL15A1	0.00949276
P31150	Rab GDP dissociation inhibitor alpha	0.205131	0.0673828	0.142609		GDI1	GDI1	0.125837
P52565	Rho GDP-dissociation inhibitor 1	0.20425	0.296875	0.425253		ARHGDIA	ARHGDIA	0.113529
P00338	L-lactate dehydrogenase A chain	0.203325	0.0202637	0.0605625		LDHA	LDHA	0.105087
P69892;P69891	Hemoglobin subunit gamma-2;Hemoglobin subunit gamma-1	0.202849	0.390991	0.514632		HBG2;HBG1	HBG2	-0.205879
P62280	40S ribosomal protein S11	0.200073	0.109375	0.200785		RPS11	RPS11	-0.121234
P11586	C-1-tetrahydrofolate synthase, cytoplasmic;Methylenetetrahydrofolate dehydrogenase;Methenyltetrahydrofolate cyclohydrolase;Formyltetrahydrofolate synthetase;C-1-tetrahydrofolate synthase, cytoplasmic, N-terminally processed	0.199675	0.078125	0.158377		MTHFD1	MTHFD1	0.116735
P49368	T-complex protein 1 subunit gamma	0.19967	0.195312	0.318837		CCT3	CCT3	-0.209751
P07099	Epoxide hydrolase 1	0.197724	0.0905762	0.175202		EPHX1	EPHX1	0.13293
O75223	Gamma-glutamylcyclotransferase	0.196795	0.27832	0.402299		GGCT	GGCT	0.0230469
P20073	Annexin A7	0.19607	0.8125	0.876442		ANXA7	ANXA7	-0.119052
Q9Y6M9	NADH dehydrogenase [ubiquinone] 1 beta subcomplex subunit 9	0.1956	0.216309	0.340325		NDUFB9	NDUFB9	-0.0124798
P14618;P30613	Pyruvate kinase PKM	0.195336	0.0494385	0.116283		PKM	PKM	0.127931
P35754	Glutaredoxin-1	0.194343	0.0537109	0.122702		GLRX	GLRX	-0.396051
Q96I99	Succinyl-CoA ligase [GDP-forming] subunit beta, mitochondrial	0.193556	0.0830078	0.161743		SUCLG2	SUCLG2	-0.118383
P54578	Ubiquitin carboxyl-terminal hydrolase 14	0.192828	0.21875	0.340325		USP14	USP14	-0.167157
P02730	Band 3 anion transport protein	0.19049	0.241211	0.365262		SLC4A1	SLC4A1	-1.75205
P50395	Rab GDP dissociation inhibitor beta	0.189725	0.0245361	0.0682036		GDI2	GDI2	-0.0615109
Q9UNZ2	NSFL1 cofactor p47	0.188465	0.0673828	0.142609		NSFL1C	NSFL1C	-0.0722698
Q0VAK6	Leiomodin-3	0.188253	0.123047	0.219332		LMOD3	LMOD3	-0.141383
Q04323	UBX domain-containing protein 1	0.187866	0.15625	0.264859		UBXN1	UBXN1	-0.232281
P06744;Q8N196	Glucose-6-phosphate isomerase	0.185164	0.067627	0.142609		GPI	GPI	0.132452
P23327	Sarcoplasmic reticulum histidine-rich calcium-binding protein	0.184711	0.0244141	0.0682036		HRC	HRC	-0.104068
Q8IVN3	Musculoskeletal embryonic nuclear protein 1	0.184342	0.0322266	0.0826455		MUSTN1	MUSTN1	-0.0717637
P04406;O14556	Glyceraldehyde-3-phosphate dehydrogenase	0.183277	0.0905762	0.175202		GAPDH	GAPDH	-0.0347045
Q06323	Proteasome activator complex subunit 1	0.182386	0.0170898	0.0528655		PSME1	PSME1	-0.0291129
Q9Y305	Acyl-coenzyme A thioesterase 9, mitochondrial	0.182244	0.460938	0.581055		ACOT9	ACOT9	0.0165096
O75155	Cullin-associated NEDD8-dissociated protein 2	0.181119	0.0673828	0.142609		CAND2	CAND2	-0.0985702
P17174	Aspartate aminotransferase, cytoplasmic	0.179891	0.0352783	0.088754		GOT1	GOT1	0.242947
P61201	COP9 signalosome complex subunit 2	0.17933	0.460938	0.581055		COPS2	COPS2	-0.113332
O60313	Dynamin-like 120 kDa protein, mitochondrial;Dynamin-like 120 kDa protein, form S1	0.178709	0.898438	0.936118		OPA1	OPA1	-0.099666
O43837	Isocitrate dehydrogenase [NAD] subunit beta, mitochondrial	0.177236	0.101562	0.193626		IDH3B	IDH3B	-0.102396
P04921	Glycophorin-C	0.17629	0.46875	0.582275		GYPC	GYPC	-0.0319456
P21399	Cytoplasmic aconitate hydratase	0.174694	0.109375	0.200785		ACO1	ACO1	-0.0348614
P22307	Non-specific lipid-transfer protein	0.173829	0.148438	0.253236		SCP2	SCP2	-0.0794757
P61758	Prefoldin subunit 3	0.173637	0.148438	0.253236		VBP1	VBP1	-0.0535486
O43678	NADH dehydrogenase [ubiquinone] 1 alpha subcomplex subunit 2	0.17349	0.0244141	0.0682036		NDUFA2	NDUFA2	-0.147012
Q16836	Hydroxyacyl-coenzyme A dehydrogenase, mitochondrial	0.172628	0.0418701	0.0999515		HADH	HADH	-0.0908762
Q14195;Q16555	Dihydropyrimidinase-related protein 3	0.172488	0.109375	0.200785		DPYSL3	DPYSL3	-0.00944075
O75251	NADH dehydrogenase [ubiquinone] iron-sulfur protein 7, mitochondrial	0.171827	0.206055	0.329605		NDUFS7	NDUFS7	-0.128617
P27338	Amine oxidase [flavin-containing] B	0.17179	0.0234375	0.0677557		MAOB	MAOB	0.0862393
P51649	Succinate-semialdehyde dehydrogenase, mitochondrial	0.171498	0.174805	0.290732		ALDH5A1	ALDH5A1	-0.0707735
P34932	Heat shock 70 kDa protein 4	0.171459	0.078125	0.158377		HSPA4	HSPA4	-0.0788698
Q13561	Dynactin subunit 2	0.171077	0.0537109	0.122702		DCTN2	DCTN2	-0.0661846
P27816	Microtubule-associated protein 4	0.170515	0.123047	0.219332		MAP4	MAP4	-0.113724
P16152;O75828	Carbonyl reductase [NADPH] 1;Carbonyl reductase [NADPH] 3	0.170157	0.123047	0.219332		CBR1;CBR3	CBR1	-0.086029
O75298	Reticulon-2	0.16956	0.0166016	0.0519616		RTN2	RTN2	-0.14158
Q9ULC4	Malignant T-cell-amplified sequence 1	0.168339	0.546875	0.656746		MCTS1	MCTS1	-0.169358
Q8N142;P30520	Adenylosuccinate synthetase isozyme 1	0.16812	0.0579834	0.129485		ADSSL1	ADSSL1	-0.134835
P30043	Flavin reductase (NADPH)	0.167193	0.0803223	0.161253		BLVRB	BLVRB	-0.128237
P62140	Serine/threonine-protein phosphatase PP1-beta catalytic subunit	0.165424	0.25	0.372191		PPP1CB	PPP1CB	-0.0522215
Q16082	Heat shock protein beta-2	0.165252	0.0170898	0.0528655		HSPB2	HSPB2	0.133151
P18124	60S ribosomal protein L7	0.163413	0.0830078	0.161743		RPL7	RPL7	-0.131026
P28074	Proteasome subunit beta type-5	0.162291	0.0234375	0.0677557		PSMB5	PSMB5	-0.11636
P55010	Eukaryotic translation initiation factor 5	0.161978	0.148438	0.253236		EIF5	EIF5	-0.459317	+
P35237	Serpin B6	0.160524	0.0244141	0.0682036		SERPINB6	SERPINB6	-0.104622
P18206	Vinculin	0.159601	0.0214844	0.0625644		VCL	VCL	0.00789147
Q9NRX4	14 kDa phosphohistidine phosphatase	0.159337	0.203613	0.329605		PHPT1	PHPT1	-0.0420685
Q9BVA1;Q13885	Tubulin beta-2B chain;Tubulin beta-2A chain	0.159266	0.147461	0.253236		TUBB2B;TUBB2A	TUBB2A	0.0475601
P68032;P62736;P63267	Actin, alpha cardiac muscle 1;Actin, aortic smooth muscle;Actin, gamma-enteric smooth muscle	0.157218	0.0245361	0.0682036		ACTC1;ACTA2;ACTG2	ACTC1	0.855023
Q16821	Protein phosphatase 1 regulatory subunit 3A	0.156286	0.6875	0.777472		PPP1R3A	PPP1R3A	-0.0357037
P36957	Dihydrolipoyllysine-residue succinyltransferase component of 2-oxoglutarate dehydrogenase complex, mitochondrial	0.155535	0.0639648	0.141649		DLST	DLST	0.0481033
Q5T619	Zinc finger protein 648	0.154706	0.464844	0.581055		ZNF648	ZNF648	-0.946683
Q9Y512	Sorting and assembly machinery component 50 homolog	0.153191	0.123047	0.219332		SAMM50	SAMM50	-0.134022
P63173	60S ribosomal protein L38	0.152978	0.195312	0.318837		RPL38	RPL38	-0.191708
P05388;Q8NHW5	60S acidic ribosomal protein P0;60S acidic ribosomal protein P0-like	0.152021	0.0546875	0.123513		RPLP0;RPLP0P6	RPLP0	-0.197889
P46976	Glycogenin-1	0.151844	0.0537109	0.122702		GYG1	GYG1	-0.18845
P52564	Dual specificity mitogen-activated protein kinase kinase 6	0.151235	0.578125	0.680903		MAP2K6	MAP2K6	0.202826
P02790	Hemopexin	0.150342	0.0322266	0.0826455		HPX	HPX	-0.245753
P01023;CON__ENSEMBL:ENSBTAP00000024146;P20742	Alpha-2-macroglobulin	0.149375	0.232422	0.360889		A2M	A2M	0.100894
O95810	Serum deprivation-response protein	0.148838	0.0322266	0.0826455		SDPR	SDPR	NaN
Q99733;P55209	Nucleosome assembly protein 1-like 4	0.148043	0.127197	0.226223		NAP1L4	NAP1L4	-0.108125
Q9UMS6	Synaptopodin-2	0.147615	0.0639648	0.141649		SYNPO2	SYNPO2	-0.302408
O60784	Target of Myb protein 1	0.147194	0.296875	0.425253		TOM1	TOM1	0.070819
P50995	Annexin A11	0.147177	0.0673828	0.142609		ANXA11	ANXA11	0.0358661
Q9BRX8	Redox-regulatory protein FAM213A	0.14635	0.296875	0.425253		FAM213A	FAM213A	0.241938
O60506	Heterogeneous nuclear ribonucleoprotein Q	0.144403	0.320312	0.446752		SYNCRIP	SYNCRIP	-0.150304
P35998	26S protease regulatory subunit 7	0.143746	0.148438	0.253236		PSMC2	PSMC2	-0.127022
Q16134	Electron transfer flavoprotein-ubiquinone oxidoreductase, mitochondrial	0.141187	0.0341797	0.0870925		ETFDH	ETFDH	-0.0613455
P01859	Ig gamma-2 chain C region	0.140847	0.193359	0.318837		IGHG2	IGHG2	2.36171
Q00005;P63151;Q66LE6	Serine/threonine-protein phosphatase 2A 55 kDa regulatory subunit B beta isoform;Serine/threonine-protein phosphatase 2A 55 kDa regulatory subunit B alpha isoform;Serine/threonine-protein phosphatase 2A 55 kDa regulatory subunit B delta isoform	0.140447	0.546875	0.656746		PPP2R2B;PPP2R2A;PPP2R2D	PPP2R2A	-0.0848248
P49720	Proteasome subunit beta type-3	0.138928	0.322266	0.448689		PSMB3	PSMB3	-0.118957
P02652	Apolipoprotein A-II;Proapolipoprotein A-II;Truncated apolipoprotein A-II	0.137859	0.320312	0.446752		APOA2	APOA2	NaN
Q9NQC3	Reticulon-4	0.137692	0.0352783	0.088754		RTN4	RTN4	-0.110278
Q9BZA8;Q9BZA7	Protocadherin-11 Y-linked;Protocadherin-11 X-linked	0.137048	0.078125	0.158377		PCDH11Y;PCDH11X	PCDH11X	-0.335768
P32119	Peroxiredoxin-2	0.136502	0.0784912	0.158377		PRDX2	PRDX2	0.0747976
P31939	Bifunctional purine biosynthesis protein PURH;Phosphoribosylaminoimidazolecarboxamide formyltransferase;IMP cyclohydrolase	0.135593	0.0537109	0.122702		ATIC	ATIC	-0.0926476
Q99497	Protein deglycase DJ-1	0.134953	0.067627	0.142609		PARK7	PARK7	-0.0595953
Q96Q06	Perilipin-4	0.132388	0.0397949	0.0970459		PLIN4	PLIN4	-0.0586305
Q9NR28	Diablo homolog, mitochondrial	0.131936	0.6875	0.777472		DIABLO	DIABLO	0.0603625
P23528;P60981	Cofilin-1	0.131145	0.0830078	0.161743		CFL1	CFL1	0.25116
Q16881	Thioredoxin reductase 1, cytoplasmic	0.131082	0.578125	0.680903		TXNRD1	TXNRD1	-0.223246
P62829	60S ribosomal protein L23	0.130574	0.078125	0.158377		RPL23	RPL23	-0.155313
P61970	Nuclear transport factor 2	0.130251	0.0830078	0.161743		NUTF2	NUTF2	-0.0683252
P16219	Short-chain specific acyl-CoA dehydrogenase, mitochondrial	0.130249	0.174805	0.290732		ACADS	ACADS	-0.124367
P40925	Malate dehydrogenase, cytoplasmic	0.13014	0.067627	0.142609		MDH1	MDH1	0.182825
P09211	Glutathione S-transferase P	0.129159	0.104004	0.195932		GSTP1	GSTP1	-0.14613
P63261;P60709;Q6S8J3;A5A3E0;P0CG38;P0CG39;Q9BYX7	Actin, cytoplasmic 2;Actin, cytoplasmic 2, N-terminally processed;Actin, cytoplasmic 1;Actin, cytoplasmic 1, N-terminally processed	0.128486	0.25	0.372191		ACTG1;ACTB	ACTB	0.310738
Q15819;Q13404	Ubiquitin-conjugating enzyme E2 variant 2;Ubiquitin-conjugating enzyme E2 variant 1	0.128399	0.3125	0.441274		UBE2V2;UBE2V1	UBE2V2	-0.00931968
P13861;P31323	cAMP-dependent protein kinase type II-alpha regulatory subunit	0.128036	0.174805	0.290732		PRKAR2A	PRKAR2A	-0.180453
O14818;Q8TAA3	Proteasome subunit alpha type-7;Proteasome subunit alpha type-7-like	0.128011	0.267578	0.394665		PSMA7;PSMA8	PSMA7	-0.0872471
Q9NZU5	LIM and cysteine-rich domains protein 1	0.12788	0.0214844	0.0625644		LMCD1	LMCD1	0.033184
Q9Y2K3	Myosin-15	0.127842	0.375	0.505541		MYH15	MYH15	0.133237
P01011	Alpha-1-antichymotrypsin;Alpha-1-antichymotrypsin His-Pro-less	0.12774	0.0803223	0.161253		SERPINA3	SERPINA3	2.0941
P58546	Myotrophin	0.126138	0.375	0.505541		MTPN	MTPN	0.0329823
P62913	60S ribosomal protein L11	0.125569	0.148438	0.253236		RPL11	RPL11	-0.0813263
O75891	Cytosolic 10-formyltetrahydrofolate dehydrogenase	0.125197	0.375	0.505541		ALDH1L1	ALDH1L1	0.0330946
P36578	60S ribosomal protein L4	0.124693	0.206055	0.329605		RPL4	RPL4	-0.112514
Q9NYL2	Mitogen-activated protein kinase kinase kinase MLT	0.124249	0.21875	0.340325		MAP3K20	MAP3K20	-0.0635139
O00410;O60518	Importin-5	0.123469	0.578125	0.680903		IPO5	IPO5	0.0554531
P21796	Voltage-dependent anion-selective channel protein 1	0.122214	0.0579834	0.129485		VDAC1	VDAC1	-0.013305
P54725	UV excision repair protein RAD23 homolog A	0.12152	0.25	0.372191		RAD23A	RAD23A	-0.257732
P13798	Acylamino-acid-releasing enzyme	0.120435	0.0322266	0.0826455		APEH	APEH	0.00527331
P10644;P31321	cAMP-dependent protein kinase type I-alpha regulatory subunit;cAMP-dependent protein kinase type I-alpha regulatory subunit, N-terminally processed	0.119902	0.0419922	0.0999515		PRKAR1A	PRKAR1A	-0.0184709
Q8N8N7	Prostaglandin reductase 2	0.119562	0.460938	0.581055		PTGR2	PTGR2	-0.146378
O95298;E9PQ53	NADH dehydrogenase [ubiquinone] 1 subunit C2;NADH dehydrogenase [ubiquinone] 1 subunit C2, isoform 2	0.118962	0.382812	0.505541		NDUFC2;NDUFC2-KCTD14	NDUFC2	-0.0496185
Q5BKX8	Muscle-related coiled-coil protein	0.118731	0.240234	0.365262		CAVIN4	CAVIN4	-0.176305
P55786;A6NEC2	Puromycin-sensitive aminopeptidase	0.118199	0.0579834	0.129485		NPEPPS	NPEPPS	-0.109718
P31947	14-3-3 protein sigma	0.117947	0.0202637	0.0605625		SFN	SFN	-1.03184
Q02641	Voltage-dependent L-type calcium channel subunit beta-1	0.117909	0.240234	0.365262		CACNB1	CACNB1	-0.0927209
O00757	Fructose-1,6-bisphosphatase isozyme 2	0.117553	0.135254	0.237891		FBP2	FBP2	0.087933
P55060	Exportin-2	0.117496	0.578125	0.680903		CSE1L	CSE1L	-0.0611323
O75083	WD repeat-containing protein 1	0.117436	0.0639648	0.141649		WDR1	WDR1	-0.00818028
Q9UBY9	Heat shock protein beta-7	0.117336	0.203613	0.329605		HSPB7	HSPB7	0.0268496
O95168	NADH dehydrogenase [ubiquinone] 1 beta subcomplex subunit 4	0.117068	0.546875	0.656746		NDUFB4	NDUFB4	0.161108
P14550	Alcohol dehydrogenase [NADP(+)]	0.116972	0.0322266	0.0826455		AKR1A1	AKR1A1	-0.0920475
P98160	Basement membrane-specific heparan sulfate proteoglycan core protein;Endorepellin;LG3 peptide	0.116729	0.0268555	0.073621		HSPG2	HSPG2	0.184949
Q14624	Inter-alpha-trypsin inhibitor heavy chain H4;70 kDa inter-alpha-trypsin inhibitor heavy chain H4;35 kDa inter-alpha-trypsin inhibitor heavy chain H4	0.114793	0.640625	0.733857		ITIH4	ITIH4	-0.0758284
O95169	NADH dehydrogenase [ubiquinone] 1 beta subcomplex subunit 8, mitochondrial	0.113256	0.0830078	0.161743		NDUFB8	NDUFB8	0.0210662
Q01082;O15020	Spectrin beta chain, non-erythrocytic 1	0.111528	0.078125	0.158377		SPTBN1	SPTBN1	0.199466
Q99436	Proteasome subunit beta type-7	0.111212	0.3125	0.441274		PSMB7	PSMB7	-0.236616
P23526	Adenosylhomocysteinase	0.110967	0.320312	0.446752		AHCY	AHCY	-0.119273
P30153;P30154	Serine/threonine-protein phosphatase 2A 65 kDa regulatory subunit A alpha isoform	0.110082	0.101562	0.193626		PPP2R1A	PPP2R1A	-0.00026505
P61247	40S ribosomal protein S3a	0.11007	0.375	0.505541		RPS3A	RPS3A	-0.101396
P60953	Cell division control protein 42 homolog	0.109556	0.96582	0.979371		CDC42	CDC42	-0.0273408
P19338	Nucleolin	0.109535	0.831055	0.885641		NCL	NCL	-0.0571221
O43852	Calumenin	0.108767	0.25	0.372191		CALU	CALU	0.191779
Q6YN16	Hydroxysteroid dehydrogenase-like protein 2	0.108653	0.807739	0.876442		HSDL2	HSDL2	-0.0419156
Q13061	Triadin	0.107352	0.0419922	0.0999515		TRDN	TRDN	-0.168838
P49189	4-trimethylaminobutyraldehyde dehydrogenase	0.106516	0.0185547	0.0565172		ALDH9A1	ALDH9A1	-0.121022
P17980	26S protease regulatory subunit 6A	0.104537	0.174805	0.290732		PSMC3	PSMC3	-0.12541
P35579;P35580	Myosin-9	0.104169	0.123047	0.219332		MYH9	MYH9	0.387727	+
Q00688	Peptidyl-prolyl cis-trans isomerase FKBP3	0.103698	0.129395	0.229618		FKBP3	FKBP3	-0.19213
P05091;P47895;O94788	Aldehyde dehydrogenase, mitochondrial	0.10368	0.0390625	0.0958478		ALDH2	ALDH2	-0.629868
P35241	Radixin	0.100483	0.27832	0.402299		RDX	RDX	-0.174871
Q96MR6	Cilia- and flagella-associated protein 57	0.100077	0.413086	0.540137		CFAP57	CFAP57	0.715996
P25787	Proteasome subunit alpha type-2	0.0998334	0.0673828	0.142609		PSMA2	PSMA2	-0.0541481
P09417	Dihydropteridine reductase	0.098687	0.190918	0.316868		QDPR	QDPR	-0.120305
Q86VF7	Nebulin-related-anchoring protein	0.0984827	0.146484	0.253236		NRAP	NRAP	-0.385237
Q8N1G4	Leucine-rich repeat-containing protein 47	0.0983304	0.300781	0.429999		LRRC47	LRRC47	-0.0212257
P02787;CON__Q2HJF0;CON__Q29443;CON__Q0IIK2	Serotransferrin	0.0979425	0.0922852	0.178075		TF	TF	0.478676
P22314	Ubiquitin-like modifier-activating enzyme 1	0.0973223	0.0245361	0.0682036		UBA1	UBA1	-0.0724845
Q9UBQ7	Glyoxylate reductase/hydroxypyruvate reductase	0.0971111	0.27832	0.402299		GRHPR	GRHPR	-0.0934597
Q92499	ATP-dependent RNA helicase DDX1	0.0956442	0.84375	0.88963		DDX1	DDX1	-0.131433
P50993;P13637;P05023;Q13733	Sodium/potassium-transporting ATPase subunit alpha-2;Sodium/potassium-transporting ATPase subunit alpha-3;Sodium/potassium-transporting ATPase subunit alpha-1	0.0956042	0.240234	0.365262		ATP1A2;ATP1A3;ATP1A1	ATP1A2	-0.179817
O00330	Pyruvate dehydrogenase protein X component, mitochondrial	0.0954764	0.27832	0.402299		PDHX	PDHX	-0.107757
P28161;Q03013	Glutathione S-transferase Mu 2	0.0928077	0.0209961	0.0625165		GSTM2	GSTM2	-0.177288
P11217;P06737	Glycogen phosphorylase, muscle form	0.0927102	0.241211	0.365262		PYGM	PYGM	-0.200551
P46782	40S ribosomal protein S5;40S ribosomal protein S5, N-terminally processed	0.0917621	0.174805	0.290732		RPS5	RPS5	-0.116893
P00558	Phosphoglycerate kinase 1	0.091429	0.193726	0.318837		PGK1	PGK1	-0.0111315
Q16816	Phosphorylase b kinase gamma catalytic chain, skeletal muscle/heart isoform	0.0912103	0.266113	0.394665		PHKG1	PHKG1	-0.344676
Q07020	60S ribosomal protein L18	0.0883452	0.240234	0.365262		RPL18	RPL18	-0.0996608
P01876;P01877	Ig alpha-1 chain C region;Ig alpha-2 chain C region	0.0880778	0.109863	0.200785		IGHA1;IGHA2	IGHA1	0.197789
P60174	Triosephosphate isomerase	0.0869083	0.0418701	0.0999515		TPI1	TPI1	-0.00174246
P13489	Ribonuclease inhibitor	0.0866879	0.206055	0.329605		RNH1	RNH1	-0.146273
P17568	NADH dehydrogenase [ubiquinone] 1 beta subcomplex subunit 7	0.0863348	0.413086	0.540137		NDUFB7	NDUFB7	-0.0619847
P68036;A0A1B0GUS4	Ubiquitin-conjugating enzyme E2 L3	0.0856284	0.578125	0.680903		UBE2L3	UBE2L3;UBE2L3	0.0100078
P45378	Troponin T, fast skeletal muscle	0.0846183	0.390991	0.514632		TNNT3	TNNT3	-0.236909
P13693;Q9HAU6	Translationally-controlled tumor protein;Putative translationally-controlled tumor protein-like protein TPT1P8	0.0843293	0.0244141	0.0682036		TPT1;TPT1P8	TPT1	-0.152732
P35573	Glycogen debranching enzyme;4-alpha-glucanotransferase;Amylo-alpha-1,6-glucosidase	0.0838858	0.325806	0.452034		AGL	AGL	-0.0831195
P10176	Cytochrome c oxidase subunit 8A, mitochondrial	0.0837341	0.460938	0.581055		COX8A	COX8A	-0.170324
Q04760	Lactoylglutathione lyase	0.0836945	0.0397949	0.0970459		GLO1	GLO1	-0.146245
P07585	Decorin	0.0830553	0.109863	0.200785		DCN	DCN	-0.207145
Q9H0P0	Cytosolic 5-nucleotidase 3A	0.0829147	0.0214844	0.0625644		NT5C3A	NT5C3A	0.206343
P47756	F-actin-capping protein subunit beta	0.0819713	0.464844	0.581055		CAPZB	CAPZB	-0.0873745
Q6IBS0;Q12792	Twinfilin-2	0.0816182	0.637695	0.733857		TWF2	TWF2	-0.0233841
O43598	2-deoxynucleoside 5-phosphate N-hydrolase 1	0.079204	0.497314	0.613921		DNPH1	DNPH1	-0.0642497
Q15111	Inactive phospholipase C-like protein 1	0.0790955	0.0352783	0.088754		PLCL1	PLCL1	-0.0822625
Q9BTV4	Transmembrane protein 43	0.078404	0.640625	0.733857		TMEM43	TMEM43	0.266314
P61981	14-3-3 protein gamma;14-3-3 protein gamma, N-terminally processed	0.0784023	0.266113	0.394665		YWHAG	YWHAG	-0.0804767
P21980	Protein-glutamine gamma-glutamyltransferase 2	0.0773662	0.413086	0.540137		TGM2	TGM2	0.22798
O75923	Dysferlin	0.0764456	0.497314	0.613921		DYSF	DYSF	-0.129139
Q15257	Serine/threonine-protein phosphatase 2A activator	0.0764445	0.382812	0.505541		PTPA	PTPA	0.123626
P62266	40S ribosomal protein S23	0.0752286	0.460938	0.581055		RPS23	RPS23	-0.167123
P00568;Q9Y6K8	Adenylate kinase isoenzyme 1	0.0747044	0.104004	0.195932		AK1	AK1	-0.170691
P45974	Ubiquitin carboxyl-terminal hydrolase 5	0.0743388	0.695312	0.784022		USP5	USP5	-0.0661877
Q9Y281	Cofilin-2	0.072601	0.135254	0.237891		CFL2	CFL2	-0.13968
P47755;P52907	F-actin-capping protein subunit alpha-2	0.0725123	0.174805	0.290732		CAPZA2	CAPZA2	-0.15558
O75112	LIM domain-binding protein 3	0.071104	0.0202637	0.0605625		LDB3	LDB3	-0.140374
Q06830;Q13162	Peroxiredoxin-1	0.0706385	0.0784912	0.158377		PRDX1	PRDX1	-0.223223
P02671	Fibrinogen alpha chain;Fibrinopeptide A;Fibrinogen alpha chain	0.0700038	0.357544	0.49263		FGA	FGA	NaN
P30041	Peroxiredoxin-6	0.0698518	0.0418701	0.0999515		PRDX6	PRDX6	-0.0209167
P15259	Phosphoglycerate mutase 2	0.0697835	0.463135	0.581055		PGAM2	PGAM2	NaN
Q9UN36	Protein NDRG2	0.0696102	0.216309	0.340325		NDRG2	NDRG2	-0.156956
Q9NY65	Tubulin alpha-8 chain	0.0687928	0.0341797	0.0870925		TUBA8	TUBA8	0.365371
P20618	Proteasome subunit beta type-1	0.0685448	0.174805	0.290732		PSMB1	PSMB1	-0.178666
P49454	Centromere protein F	0.068484	0.195312	0.318837		CENPF	CENPF	0.0193223
Q15056	Eukaryotic translation initiation factor 4H	0.0680758	0.320312	0.446752		EIF4H	EIF4H	-0.0954605
Q13797	Integrin alpha-9	0.0679508	0.382812	0.505541		ITGA9	ITGA9	0.442639
O00429	Dynamin-1-like protein	0.0677258	0.769531	0.843831		DNM1L	DNM1L	0.00401759
Q9BR39	Junctophilin-2	0.0670391	1	1.00633		JPH2	JPH2	-0.257916
P11047	Laminin subunit gamma-1	0.0655092	0.700195	0.784022		LAMC1	LAMC1	0.201839
P24534	Elongation factor 1-beta	0.0645889	0.546875	0.656746		EEF1B2	EEF1B2	-0.17725
P21817;Q92736	Ryanodine receptor 1	0.0637548	0.320312	0.446752		RYR1	RYR1	-0.342661
P06732	Creatine kinase M-type;Creatine kinase M-type, N-terminally processed	0.0630379	0.118896	0.215314		CKM	CKM	-0.103119
O43813	LanC-like protein 1	0.0624255	0.206055	0.329605		LANCL1	LANCL1	0.0347886
P25789	Proteasome subunit alpha type-4	0.0621405	0.240234	0.365262		PSMA4	PSMA4	-0.0821759
Q6NZI2	Polymerase I and transcript release factor	0.0619263	0.0905762	0.175202		CAVIN1	CAVIN1	0.109731
P62826	GTP-binding nuclear protein Ran	0.0614918	0.0322266	0.0826455		RAN	RAN	-0.0906125
Q13642	Four and a half LIM domains protein 1	0.0614804	0.0784912	0.158377		FHL1	FHL1	-0.102155
O14983	Sarcoplasmic/endoplasmic reticulum calcium ATPase 1	0.0605956	0.118896	0.215314		ATP2A1	ATP2A1	-0.450592
P04075;P05062	Fructose-bisphosphate aldolase A	0.0592573	0.216553	0.340325		ALDOA	ALDOA	-0.0326255
Q14324	Myosin-binding protein C, fast-type	0.0582456	0.267578	0.394665		MYBPC2	MYBPC2	-0.218218
Q9H7C9	Mth938 domain-containing protein	0.0581242	0.700195	0.784022		AAMDC	AAMDC	-0.195397
P68133	Actin, alpha skeletal muscle	0.0578815	0.714844	0.798175		ACTA1	ACTA1	-0.299428
P11216	Glycogen phosphorylase, brain form	0.0576246	1	1.00633		PYGB	PYGB	0.069268
Q9Y4G6	Talin-2	0.0571578	0.240234	0.365262		TLN2	TLN2	-0.0970818
Q8N3L3	Beta-taxilin	0.0566377	0.831055	0.885641		TXLNB	TXLNB	-0.121535
Q9UBF9	Myotilin	0.0566221	0.104004	0.195932		MYOT	MYOT	-0.0920809
P15121;C9JRZ8	Aldose reductase	0.0556193	0.42627	0.551929		AKR1B1	AKR1B1	-0.0864188
Q8IW45	ATP-dependent (S)-NAD(P)H-hydrate dehydratase	0.0552306	0.84375	0.88963		NAXD	NAXD	-0.10349
P29692	Elongation factor 1-delta	0.0529852	0.3125	0.441274		EEF1D	EEF1D	-0.228026
P02585	Troponin C, skeletal muscle	0.0526102	0.6698	0.762881		TNNC2	TNNC2;TNNC2	-0.213227
Q16531	DNA damage-binding protein 1	0.052452	0.21875	0.340325		DDB1	DDB1	0.0245481
Q8TBY9	WD repeat-containing protein 66	0.0506503	0.640625	0.733857		WDR66	WDR66	0.0517438
P14649	Myosin light chain 6B	0.0493276	0.6698	0.762881		MYL6B	MYL6B	-0.124294
P30086	Phosphatidylethanolamine-binding protein 1;Hippocampal cholinergic neurostimulating peptide	0.0486345	0.118896	0.215314		PEBP1	PEBP1	-0.041841
O00303	Eukaryotic translation initiation factor 3 subunit F	0.048527	0.382812	0.505541		EIF3F	EIF3F	-0.202605
Q9NR12	PDZ and LIM domain protein 7	0.0481181	0.0830078	0.161743		PDLIM7	PDLIM7	-0.252765
P09960	Leukotriene A-4 hydrolase	0.0468206	0.413086	0.540137		LTA4H	LTA4H	-0.135487
Q8NI60	Atypical kinase ADCK3, mitochondrial	0.0459881	0.42627	0.551929		COQ8A	COQ8A	-0.0651013
O75521	Enoyl-CoA delta isomerase 2, mitochondrial	0.0457427	0.546875	0.656746		ECI2	ECI2	-0.0200617
Q9Y623	Myosin-4	0.0444091	0.501587	0.616324		MYH4	MYH4	-0.0721848
P48788	Troponin I, fast skeletal muscle	0.0438767	0.241211	0.365262		TNNI2	TNNI2	-0.22034
P21695	Glycerol-3-phosphate dehydrogenase [NAD(+)], cytoplasmic	0.0435724	0.0784912	0.158377		GPD1	GPD1	-0.21531
O00151	PDZ and LIM domain protein 1	0.0418736	0.382812	0.505541		PDLIM1	PDLIM1	-0.0254638
P02549	Spectrin alpha chain, erythrocytic 1	0.0411328	0.84375	0.88963		SPTA1	SPTA1	-0.599096
P84077;P61204;P84085;P18085	ADP-ribosylation factor 1;ADP-ribosylation factor 3;ADP-ribosylation factor 5;ADP-ribosylation factor 4	0.0405665	0.460938	0.581055		ARF1;ARF3;ARF5;ARF4	ARF1	-0.0229466
A6NNS2	Dehydrogenase/reductase SDR family member 7C	0.0397387	0.742188	0.824077		DHRS7C	DHRS7C	-0.200864
Q15843	NEDD8	0.0394621	0.700195	0.784022		NEDD8	NEDD8	-0.0618862
Q13326	Gamma-sarcoglycan	0.0394245	0.464844	0.581055		SGCG	SGCG	-0.0231097
Q03154	Aminoacylase-1	0.0381648	1.05469	1.05602		ACY1	ACY1	0.178805
Q8TDC0	Myozenin-3	0.0375156	0.365234	0.500623		MYOZ3	MYOZ3	-0.125238
P53999	Activated RNA polymerase II transcriptional coactivator p15	0.0358883	0.46875	0.582275		SUB1	SUB1	0.0297161
P46781	40S ribosomal protein S9	0.0353573	0.640625	0.733857		RPS9	RPS9	-0.152335
O75380	NADH dehydrogenase [ubiquinone] iron-sulfur protein 6, mitochondrial	0.0340959	0.898437	0.936118		NDUFS6	NDUFS6	-0.117369
Q9UHG3	Prenylcysteine oxidase 1	0.0340018	0.359375	0.493442		PCYOX1	PCYOX1	-0.0386173
P20810	Calpastatin	0.0334433	0.831055	0.885641		CAST	CAST	-0.0888753
P31948	Stress-induced-phosphoprotein 1	0.0334018	0.27832	0.402299		STIP1	STIP1	-0.0548472
Q13424	Alpha-1-syntrophin	0.0328549	0.27832	0.402299		SNTA1	SNTA1	-0.224274
P62195	26S protease regulatory subunit 8	0.0326712	0.769531	0.843831		PSMC5	PSMC5	-0.139647
Q14644	Ras GTPase-activating protein 3	0.0325306	0.84375	0.88963		RASA3	RASA3	0.15512
E9PAV3;Q13765	Nascent polypeptide-associated complex subunit alpha, muscle-specific form	0.0321788	0.764648	0.843128		NACA	NACA	-0.0672205
P30050	60S ribosomal protein L12	0.0316846	0.460938	0.581055		RPL12	RPL12	-0.263816
Q14BN4	Sarcolemmal membrane-associated protein	0.0314059	0.578125	0.680903		SLMAP	SLMAP	-0.310798
P07451	Carbonic anhydrase 3	0.0313428	0.193726	0.318837		CA3	CA3	-0.0425146
Q9NZA1	Chloride intracellular channel protein 5	0.031304	0.640625	0.733857		CLIC5	CLIC5	-0.0831738
Q8NDY3	[Protein ADP-ribosylarginine] hydrolase-like protein 1	0.0312782	0.497314	0.613921		ADPRHL1	ADPRHL1	-0.0342185
Q14315;O75369	Filamin-C	0.0307371	0.104004	0.195932		FLNC	FLNC	-0.289121
P02649	Apolipoprotein E	0.0307102	0.742188	0.824077		APOE	APOE	-0.10986
Q6NVV1;P40429	Putative 60S ribosomal protein L13a protein RPL13AP3;60S ribosomal protein L13a	0.0299836	0.9375	0.967938		RPL13AP3;RPL13A	RPL13A	-0.142616
P54296	Myomesin-2	0.028807	0.855225	0.895789		MYOM2	MYOM2	-0.0323172
P61088;Q5JXB2	Ubiquitin-conjugating enzyme E2 N;Putative ubiquitin-conjugating enzyme E2 N-like	0.0272737	0.677246	0.770258		UBE2N;UBE2NL	UBE2N	-0.12622
Q13555	Calcium/calmodulin-dependent protein kinase type II subunit gamma	0.0269442	0.9375	0.967938		CAMK2G	CAMK2G	-0.0467997
P04080	Cystatin-B	0.0265597	0.764648	0.843128		CSTB	CSTB	0.0521655
Q02543	60S ribosomal protein L18a	0.026367	0.460938	0.581055		RPL18A	RPL18A	-0.236889
P09972	Fructose-bisphosphate aldolase C	0.0260194	0.855225	0.895789		ALDOC	ALDOC	0.201652
P02765	Alpha-2-HS-glycoprotein;Alpha-2-HS-glycoprotein chain A;Alpha-2-HS-glycoprotein chain B	0.0258839	0.831055	0.885641		AHSG	AHSG	NaN
P54289	Voltage-dependent calcium channel subunit alpha-2/delta-1;Voltage-dependent calcium channel subunit alpha-2-1;Voltage-dependent calcium channel subunit delta-1	0.0253773	0.414307	0.540844		CACNA2D1	CACNA2D1	-0.0615747
P55268	Laminin subunit beta-2	0.0248446	0.855225	0.895789		LAMB2	LAMB2	-0.0131537
Q15084	Protein disulfide-isomerase A6	0.0246979	0.216309	0.340325		PDIA6	PDIA6	0.0660603
Q5VTT5	Myomesin-3	0.0244905	0.463135	0.581055		MYOM3	MYOM3	-0.326767
Q9UKX2	Myosin-2	0.0229748	0.241211	0.365262		MYH2	MYH2	-0.238431
O43707;Q9H254	Alpha-actinin-4	0.0213976	0.903198	0.939846		ACTN4	ACTN4	0.439176	+
P36871	Phosphoglucomutase-1	0.0209243	1	1.00633		PGM1	PGM1	-0.185162
Q9Y613	FH1/FH2 domain-containing protein 1	0.0202789	0.764648	0.843128		FHOD1	FHOD1	-0.142829
P05976	Myosin light chain 1/3, skeletal muscle isoform	0.0192055	0.42627	0.551929		MYL1	MYL1	-0.0549567
P10909	Clusterin;Clusterin beta chain;Clusterin alpha chain	0.0191422	0.8125	0.876442		CLU	CLU	-0.604092
Q96A32	Myosin regulatory light chain 2, skeletal muscle isoform	0.0188888	0.541626	0.656746		MYLPF	MYLPF	-0.252894
P02144	Myoglobin	0.0184959	0.463135	0.581055		MB	MB	0.0377958
P28289	Tropomodulin-1	0.0182653	0.569336	0.680903		TMOD1	TMOD1	-0.151153
Q02952	A-kinase anchor protein 12	0.0176024	0.8125	0.876442		AKAP12	AKAP12	0.115176	+
Q9GZV1	Ankyrin repeat domain-containing protein 2	0.0166884	0.501587	0.616324		ANKRD2	ANKRD2	-0.361321
P48147	Prolyl endopeptidase	0.0163237	0.625732	0.729409		PREP	PREP	-0.0207657
Q9Y6E2;Q7L1Q6	Basic leucine zipper and W2 domain-containing protein 2	0.0160076	0.9375	0.967938		BZW2	BZW2	0.0891912
Q9Y5Z4	Heme-binding protein 2	0.0150224	0.951538	0.97233		HEBP2	HEBP2	-0.135683
P16403;P16402;P22492;Q02539	Histone H1.2;Histone H1.3	0.0147673	0.546875	0.656746		HIST1H1C;HIST1H1D	HIST1H1C	0.0607876
P02656	Apolipoprotein C-III	0.0140019	0.8125	0.876442		APOC3	APOC3	NaN
P62942	Peptidyl-prolyl cis-trans isomerase FKBP1A	0.0136427	0.320312	0.446752		FKBP1A	FKBP1A	0.0594196
Q92629	Delta-sarcoglycan	0.0127665	0.945312	0.969708		SGCD	SGCD	-0.0462857
Q99541	Perilipin-2	0.0125471	0.8125	0.876442		PLIN2	PLIN2	0.338093
P21333	Filamin-A	0.0120576	0.583008	0.682609		FLNA	FLNA	0.701303	+
P55290	Cadherin-13	0.0116027	0.84375	0.88963		CDH13	CDH13	-0.121059
Q93100	Phosphorylase b kinase regulatory subunit beta	0.0111283	0.637695	0.733857		PHKB	PHKB	-0.0934857
P50502;Q8IZP2;Q8NFI4	Hsc70-interacting protein;Putative protein FAM10A4;Putative protein FAM10A5	0.00856315	0.30127	0.429999		ST13;ST13P4;ST13P5	ST13	-0.171452
Q86TC9	Myopalladin	0.00847974	0.577148	0.680903		MYPN	MYPN	-0.260779
Q13200	26S proteasome non-ATPase regulatory subunit 2	0.0082266	0.945312	0.969708		PSMD2	PSMD2	-0.214965
Q9NUU7;Q9UMR2	ATP-dependent RNA helicase DDX19A;ATP-dependent RNA helicase DDX19B	0.00820394	0.464844	0.581055		DDX19A;DDX19B	DDX19A	-0.18957
P52179	Myomesin-1	0.00750956	0.325806	0.452034		MYOM1	MYOM1	-0.0217502
P11532	Dystrophin	0.00726976	0.786865	0.86165		DMD	DMD	-0.196715
P62263	40S ribosomal protein S14	0.00510998	0.84375	0.88963		RPS14	RPS14	-0.186384
P09493	Tropomyosin alpha-1 chain	0.00501485	0.807739	0.876442		TPM1	TPM1	-0.171417
P0C0L5;P0C0L4	Complement C4-B;Complement C4 beta chain;Complement C4-B alpha chain;C4a anaphylatoxin;C4b-B;C4d-B;Complement C4 gamma chain;Complement C4-A;Complement C4 beta chain;Complement C4-A alpha chain;C4a anaphylatoxin;C4b-A;C4d-A;Complement C4 gamma chain	0.00449858	0.577148	0.680903		C4B;C4A	C4A	0.374725
P10916;Q9BUA6	Myosin regulatory light chain 2, ventricular/cardiac muscle isoform	0.00425774	1	1.00633		MYL2	MYL2	-0.0497657
P10768	S-formylglutathione hydrolase	0.00383728	0.733398	0.817744		ESD	ESD	-0.0481723
P00918	Carbonic anhydrase 2	0.00378209	0.807739	0.876442		CA2	CA2	-0.193872
Q96HC4	PDZ and LIM domain protein 5	0.00341592	0.855225	0.895789		PDLIM5	PDLIM5	-0.172528
P07305	Histone H1.0;Histone H1.0, N-terminally processed	0.00330378	0.519531	0.635427		H1F0	H1F0	-0.167623
P12882	Myosin-1	0.00309667	0.625732	0.729409		MYH1	MYH1	-0.290375
Q7Z406	Myosin-14	0.00286604	0.760864	0.842461		MYH14	MYH14	-0.232604
P00352	Retinal dehydrogenase 1	0.00219614	0.6698	0.762881		ALDH1A1	ALDH1A1	-0.238526
P54920	Alpha-soluble NSF attachment protein	0.00212569	0.637695	0.733857		NAPA	NAPA	0.0582377
P63244	Guanine nucleotide-binding protein subunit beta-2-like 1;Guanine nucleotide-binding protein subunit beta-2-like 1, N-terminally processed	0.000969949	0.945313	0.969708		RACK1	RACK1	-0.166822
O75874	Isocitrate dehydrogenase [NADP] cytoplasmic	0.000937173	0.700195	0.784022		IDH1	IDH1	0.239057
P68036	Ubiquitin-conjugating enzyme E2 L3	-0.00113414	0.492188	0.610435		UBE2L3	UBE2L3;UBE2L3	0.0100078
P07108	Acyl-CoA-binding protein	-0.00287652	0.96582	0.979371		DBI	DBI	-0.0643159
P21266	Glutathione S-transferase Mu 3	-0.0035216	0.96582	0.979371		GSTM3	GSTM3	-0.129169
P13010	X-ray repair cross-complementing protein 5	-0.00394241	0.578125	0.680903		XRCC5	XRCC5	-0.0394061
P30566	Adenylosuccinate lyase	-0.00510737	0.898437	0.936118		ADSL	ADSL	-0.261317
P55822	SH3 domain-binding glutamic acid-rich protein	-0.00563422	0.541748	0.656746		SH3BGR	SH3BGR	-0.138281
O60888	Protein CutA	-0.00565675	0.382813	0.505541		CUTA	CUTA	-0.0636757
P46734	Dual specificity mitogen-activated protein kinase kinase 3	-0.00684331	0.831055	0.885641		MAP2K3	MAP2K3	0.0288974
P11277	Spectrin beta chain, erythrocytic	-0.00809262	0.909668	0.944614		SPTB	SPTB	-0.17128
P48643	T-complex protein 1 subunit epsilon	-0.00851947	0.769531	0.843831		CCT5	CCT5	-0.00913387
P51665	26S proteasome non-ATPase regulatory subunit 7	-0.00908792	1	1.00633		PSMD7	PSMD7	-0.217582
P11055	Myosin-3	-0.00914751	0.807739	0.876442		MYH3	MYH3	-0.0717422
P23109	AMP deaminase 1	-0.00986295	0.6698	0.762881		AMPD1	AMPD1	-0.36443
Q8WZ42;REV__P28715;O14576	Titin	-0.00999929	0.951538	0.97233		TTN	TTN	0.00563894
O00764	Pyridoxal kinase	-0.0101579	0.46875	0.582275		PDXK	PDXK	0.0868382
P62861	40S ribosomal protein S30	-0.0102296	0.84375	0.88963		FAU	FAU	-0.12336
Q2TBA0	Kelch-like protein 40	-0.0105011	0.714844	0.798175		KLHL40	KLHL40	0.483627	+
Q00872	Myosin-binding protein C, slow-type	-0.0130029	0.463135	0.581055		MYBPC1	MYBPC1	-0.172307
O15273	Telethonin	-0.0132463	0.96582	0.979371		TCAP	TCAP	-0.0734613
P20929	Nebulin	-0.0141237	0.172607	0.290732		NEB	NEB	-0.115895
Q9NTK5	Obg-like ATPase 1	-0.0150895	0.945313	0.969708		OLA1	OLA1	-0.249647
P07205	Phosphoglycerate kinase 2	-0.0161058	0.769531	0.843831		PGK2	PGK2	NaN
P06753	Tropomyosin alpha-3 chain	-0.0163412	0.583008	0.682609		TPM3	TPM3	0.241622
Q9NZQ9	Tropomodulin-4	-0.0171944	0.760864	0.842461		TMOD4	TMOD4	NaN
Q9NP98	Myozenin-1	-0.0181596	0.241211	0.365262		MYOZ1	MYOZ1	-0.215945
P07951;CON__Q3SX28	Tropomyosin beta chain	-0.0184442	0.42627	0.551929		TPM2	TPM2	-0.166754
P07384	Calpain-1 catalytic subunit	-0.0184838	0.910156	0.944614		CAPN1	CAPN1	-0.097955
Q93034	Cullin-5	-0.0189881	0.9375	0.967938		CUL5	CUL5	-0.100979
P35609	Alpha-actinin-2	-0.021293	0.216553	0.340325		ACTN2	ACTN2	-0.136144
Q13442	28 kDa heat- and acid-stable phosphoprotein	-0.0213956	0.637695	0.733857		PDAP1	PDAP1	-0.095398
Q9BXS1	Isopentenyl-diphosphate delta-isomerase 2	-0.0221801	0.700195	0.784022		IDI2	IDI2	0.176112
P38606	V-type proton ATPase catalytic subunit A	-0.022647	0.96582	0.979371		ATP6V1A	ATP6V1A	-0.0240602
Q13976	cGMP-dependent protein kinase 1	-0.024694	0.945312	0.969708		PRKG1	PRKG1	0.2157
Q04446	1,4-alpha-glucan-branching enzyme	-0.0265846	0.96582	0.979371		GBE1	GBE1	-0.124366
P83111	Serine beta-lactamase-like protein LACTB, mitochondrial	-0.0281495	0.3125	0.441274		LACTB	LACTB	-0.05635
Q9H987	Synaptopodin 2-like protein	-0.0315634	0.831055	0.885641		SYNPO2L	SYNPO2L	-0.145634
Q9H3K6	BolA-like protein 2	-0.0349743	0.6875	0.777472		BOLA2	BOLA2	NaN
Q15555	Microtubule-associated protein RP/EB family member 2	-0.0353411	0.382813	0.505541		MAPRE2	MAPRE2	0.112019
P0DMV9;P0DMV8	Heat shock 70 kDa protein 1B;Heat shock 70 kDa protein 1A	-0.0361639	0.357544	0.49263		HSPA1B;HSPA1A	HSPA1A	0.113433
P26678	Cardiac phospholamban	-0.0418449	0.637695	0.733857		PLN	PLN	0.168738
Q96MF2	SH3 and cysteine-rich domain-containing protein 3	-0.0421602	1.03418	1.0381		STAC3	STAC3	-0.182258
Q9Y235	Probable C->U-editing enzyme APOBEC-2	-0.0433499	0.855225	0.895789		APOBEC2	APOBEC2	-0.0661549
Q8WWC4	Uncharacterized protein C2orf47, mitochondrial	-0.0452958	0.84375	0.88963		MAIP1	MAIP1	-0.0216594
Q15772	Striated muscle preferentially expressed protein kinase	-0.0468069	0.519531	0.635427		SPEG	SPEG	-0.113098
P63316	Troponin C, slow skeletal and cardiac muscles	-0.0475882	0.951538	0.97233		TNNC1	TNNC1	0.325994
P00739;P00738	Haptoglobin-related protein;Haptoglobin;Haptoglobin alpha chain;Haptoglobin beta chain	-0.0477842	0.273438	0.402299		HPR;HP	HPR	0.846303
Q9UPN9	E3 ubiquitin-protein ligase TRIM33	-0.0486385	0.546875	0.656746		TRIM33	TRIM33	-0.283013
O60282;P33176;Q12840	Kinesin heavy chain isoform 5C;Kinesin-1 heavy chain;Kinesin heavy chain isoform 5A	-0.0491902	0.831055	0.885641		KIF5C;KIF5B;KIF5A	KIF5B	-0.0422922
P04040	Catalase	-0.0528888	1.03418	1.0381		CAT	CAT	-0.0305837
P13535	Myosin-8	-0.0549344	0.831055	0.885641		MYH8	MYH8	-0.0662936
Q13228	Selenium-binding protein 1	-0.0551612	0.27832	0.402299		SELENBP1	SELENBP1	-0.102815
Q9BXU3	Testis-expressed sequence 13A protein	-0.0564943	0.640625	0.733857		TEX13A	TEX13A	NaN
P54652;REV__Q03001	Heat shock-related 70 kDa protein 2	-0.0574492	0.583008	0.682609		HSPA2	HSPA2	0.109573
Q96DG6	Carboxymethylenebutenolidase homolog	-0.0592026	0.067627	0.142609		CMBL	CMBL	-0.329306
P62750	60S ribosomal protein L23a	-0.0594018	0.700195	0.784022		RPL23A	RPL23A	-0.220751
P68871;P02100	Hemoglobin subunit beta;LVV-hemorphin-7;Spinorphin	-0.0619206	1	1.00633		HBB	HBB	-1.07564
Q9H1R3	Myosin light chain kinase 2, skeletal/cardiac muscle	-0.0633269	0.27832	0.402299		MYLK2	MYLK2	-0.517794
P08590	Myosin light chain 3	-0.0635038	0.135254	0.237891		MYL3	MYL3	0.38754
P16615	Sarcoplasmic/endoplasmic reticulum calcium ATPase 2	-0.0638083	0.216553	0.340325		ATP2A2	ATP2A2	-0.0259087
Q9Y4J8;O60941	Dystrobrevin alpha	-0.0640013	0.3125	0.441274		DTNA	DTNA	-0.0774943
P19237	Troponin I, slow skeletal muscle	-0.0646796	0.295776	0.425253		TNNI1	TNNI1	0.256902
O15061	Synemin	-0.0687954	0.0673828	0.142609		SYNM	SYNM	-0.114429
Q02045	Myosin light chain 5	-0.0715462	0.357544	0.49263		MYL5	MYL5	-0.220423
Q9NPC6	Myozenin-2	-0.072499	0.807739	0.876442		MYOZ2	MYOZ2	-0.320024
P12883;Q9H6N6;Q494R4	Myosin-7	-0.0768176	0.583008	0.682609		MYH7	MYH7	0.00623293
P28070	Proteasome subunit beta type-4	-0.0782258	0.546875	0.656746		PSMB4	PSMB4	-0.311654
P57105	Synaptojanin-2-binding protein	-0.0790367	0.195313	0.318837		SYNJ2BP	SYNJ2BP	-0.0347002
P13805;P45379;Q8IVD9	Troponin T, slow skeletal muscle	-0.0828218	0.42627	0.551929		TNNT1	TNNT1	0.260345
P51114;P51116	Fragile X mental retardation syndrome-related protein 1	-0.085082	0.8125	0.876442		FXR1	FXR1	-0.139243
Q13643	Four and a half LIM domains protein 3	-0.0893873	0.0673828	0.142609		FHL3	FHL3	-0.450202
Q9UNM6	26S proteasome non-ATPase regulatory subunit 13	-0.0903683	0.382813	0.505541		PSMD13	PSMD13	-0.0627507
P06727	Apolipoprotein A-IV	-0.0910879	0.831055	0.885641		APOA4	APOA4	NaN
P01871	Ig mu chain C region	-0.0919541	0.109375	0.200785		IGHM	IGHM	-0.612946
Q702N8	Xin actin-binding repeat-containing protein 1	-0.0964	0.640625	0.733857		XIRP1	XIRP1	-0.398263
P02679	Fibrinogen gamma chain	-0.0985993	0.519531	0.635427		FGG	FGG	NaN
P16989;P67809;Q9Y2T7	Y-box-binding protein 3;Nuclease-sensitive element-binding protein 1;Y-box-binding protein 2	-0.103948	0.109375	0.200785		YBX3;YBX1;YBX2	YBX1	-0.127247
P02774;CON__Q3MHN5;CON__ENSEMBL:ENSBTAP00000018229	Vitamin D-binding protein	-0.106285	0.382813	0.505541		GC	GC	NaN
P36776	Lon protease homolog, mitochondrial	-0.111107	0.625	0.729409		LONP1	LONP1	-0.00444373
Q9BXI3	Cytosolic 5-nucleotidase 1A	-0.112089	0.0830078	0.161743		NT5C1A	NT5C1A	-0.215099
P01008	Antithrombin-III	-0.11341	0.577148	0.680903		SERPINC1	SERPINC1	-0.705798
P35080	Profilin-2	-0.120159	0.464844	0.581055		PFN2	PFN2	-0.0708156
P12814	Alpha-actinin-1	-0.120452	0.295776	0.425253		ACTN1	ACTN1	1.06003	+
Q14203	Dynactin subunit 1	-0.121493	0.382813	0.505541		DCTN1	DCTN1	-0.0924729
Q53GG5	PDZ and LIM domain protein 3	-0.127871	0.104004	0.195932		PDLIM3	PDLIM3	-0.371955	+
Q08209	Serine/threonine-protein phosphatase 2B catalytic subunit alpha isoform	-0.132761	0.460938	0.581055		PPP3CA	PPP3CA	0.00158172
Q92506	Estradiol 17-beta-dehydrogenase 8	-0.133179	0.546875	0.656746		HSD17B8	HSD17B8	-0.179175
P04792	Heat shock protein beta-1	-0.135866	0.067627	0.142609		HSPB1	HSPB1	-0.521715
Q5JWF2;P11488;P63096;P19087;P09471;P08754;A8MTJ3;P04899;P38405;P63092	Guanine nucleotide-binding protein G(s) subunit alpha isoforms XLas;Guanine nucleotide-binding protein G(t) subunit alpha-1;Guanine nucleotide-binding protein G(i) subunit alpha-1;Guanine nucleotide-binding protein G(t) subunit alpha-2;Guanine nucleotide-binding protein G(o) subunit alpha;Guanine nucleotide-binding protein G(k) subunit alpha;Guanine nucleotide-binding protein G(t) subunit alpha-3…	-0.136921	0.195313	0.318837		GNAS;GNAT1;GNAI1;GNAT2;GNAO1;GNAI3;GNAT3;GNAI2;GNAL	GNAS	-0.0450441
P43304	Glycerol-3-phosphate dehydrogenase, mitochondrial	-0.138636	0.546875	0.656746		GPD2	GPD2	-0.142205	+
P04217	Alpha-1B-glycoprotein	-0.140775	0.460938	0.581055		A1BG	A1BG	0.604285
Q9UQM7	Calcium/calmodulin-dependent protein kinase type II subunit alpha	-0.145231	0.206055	0.329605		CAMK2A	CAMK2A	-0.222826
Q12931	Heat shock protein 75 kDa, mitochondrial	-0.146535	0.898438	0.936118		TRAP1	TRAP1	-0.0340489
Q12797	Aspartyl/asparaginyl beta-hydroxylase	-0.148228	0.203613	0.329605		ASPH	ASPH	-0.183139
Q08043	Alpha-actinin-3	-0.149063	0.0352783	0.088754		ACTN3	ACTN3	-0.526144
O95747	Serine/threonine-protein kinase OSR1	-0.150242	0.375	0.505541		OXSR1	OXSR1	0.0256296
Q8TBY8	Polyamine-modulated factor 1-binding protein 1	-0.156447	1.05469	1.05602		PMFBP1	PMFBP1	-0.735772
P14314	Glucosidase 2 subunit beta	-0.156578	0.578125	0.680903		PRKCSH	PRKCSH	-0.123668
P34949	Mannose-6-phosphate isomerase	-0.175615	0.382813	0.505541		MPI	MPI	0.136668
P35749	Myosin-11	-0.184653	0.464844	0.581055		MYH11	MYH11	0.818495
Q9H9P8	L-2-hydroxyglutarate dehydrogenase, mitochondrial	-0.188922	0.382813	0.505541		L2HGDH	L2HGDH	-0.150454
Q969Q1;Q9BYV2;Q9BYV6	E3 ubiquitin-protein ligase TRIM63;Tripartite motif-containing protein 54;Tripartite motif-containing protein 55	-0.197517	0.460938	0.581055		TRIM63;TRIM54;TRIM55	TRIM54	-0.112863
Q16539	Mitogen-activated protein kinase 14	-0.211815	1.0625	1.0625		MAPK14	MAPK14	0.00108203
Q8TCA0	Leucine-rich repeat-containing protein 20	-0.214914	0.0830078	0.161743		LRRC20	LRRC20	-0.16963
P02675;CON__P02676	Fibrinogen beta chain;Fibrinopeptide B;Fibrinogen beta chain	-0.222463	0.577148	0.680903		FGB	FGB	NaN
Q96EY1	DnaJ homolog subfamily A member 3, mitochondrial	-0.260934	0.742188	0.824077		DNAJA3	DNAJA3	-0.0870109
O43396	Thioredoxin-like protein 1	-0.278144	0.21875	0.340325		TXNL1	TXNL1	-0.0932674
P51149	Ras-related protein Rab-7a	-0.283743	0.3125	0.441274		RAB7A	RAB7A	0.0326735
Q16543	Hsp90 co-chaperone Cdc37;Hsp90 co-chaperone Cdc37, N-terminally processed	-0.314908	0.240234	0.365262		CDC37	CDC37	-0.012141
Q8NC51	Plasminogen activator inhibitor 1 RNA-binding protein	-0.336347	0.6875	0.777472		SERBP1	SERBP1	0.0243056
Q86YM7	Homer protein homolog 1	-0.441214	0.21875	0.340325		HOMER1	HOMER1	-0.13129
