# Supplementary material for: Regulation of Proteins in Human Skeletal Muscle: The Role of Transcription
Source: Sci Rep. 2020 Feb 26;10:3514. doi: 10.1038/s41598-020-60578-2 (PMC7044165; doi:10.1038/s41598-020-60578-2)
Supplement: Supplementary file 2 — Dataset 2. Pattern of the baseline changes in protein and mRNA level and the protein half-life. [file 41598_2020_60578_MOESM2_ESM.xlsx]

## Sheet: Protein-mRNA group
Protein IDs	Protein names	Gene names	Main Gene names	Protein-mRNA group	Mitochondrial protein, MitoCarta2_FDR<0.05	Mitochondrial protein	Сhaperone	Сhaperone-related	Ubiquitin proteasome system	Ribosome	Initiation and elongation	Protein half-life (Cambridge et al.2011), h	Protein half-life (Schwanhausser et al.2011), h
P62937	Peptidyl-prolyl cis-trans isomerase A;Peptidyl-prolyl cis-trans isomerase A, N-terminally processed	PPIA	PPIA	Protein UP-mRNA UP	NaN			+				88.6172	149.73
P04083	Annexin A1	ANXA1	ANXA1	Protein UP-mRNA UP	NaN							56.6314	74.13
P07355;A6NMY6	Annexin A2;Putative annexin A2-like protein	ANXA2;ANXA2P2	ANXA2	Protein UP-mRNA UP	NaN							127.217	232.62
P08758	Annexin A5	ANXA5	ANXA5	Protein UP-mRNA UP	NaN							123.616	255.53
Q9BXN1	Asporin	ASPN	ASPN	Protein UP-mRNA UP	NaN							11.6592
Q03135	Caveolin-1	CAV1	CAV1	Protein UP-mRNA UP	NaN							41.3793	461.37
Q05707	Collagen alpha-1(XIV) chain	COL14A1	COL14A1	Protein UP-mRNA UP	NaN
P02452	Collagen alpha-1(I) chain	COL1A1	COL1A1	Protein UP-mRNA UP	NaN							12.3579	2.87
P08123	Collagen alpha-2(I) chain	COL1A2	COL1A2	Protein UP-mRNA UP	NaN							12.5477	2.78
P02461;CON__P04258	Collagen alpha-1(III) chain	COL3A1	COL3A1	Protein UP-mRNA UP	NaN							12.9081
P08572	Collagen alpha-2(IV) chain;Canstatin	COL4A2	COL4A2	Protein UP-mRNA UP	NaN								3.83
P12109	Collagen alpha-1(VI) chain	COL6A1	COL6A1	Protein UP-mRNA UP	NaN							12.4231	2.34
P12110	Collagen alpha-2(VI) chain	COL6A2	COL6A2	Protein UP-mRNA UP	NaN							12.1528	2.79
P12111	Collagen alpha-3(VI) chain	COL6A3	COL6A3	Protein UP-mRNA UP	NaN							14.8801	6.11
Q9NZN4;Q9H4M9;Q9NZN3	EH domain-containing protein 2	EHD2	EHD2	Protein UP-mRNA UP	NaN							20.5621	28.6
P15090	Fatty acid-binding protein, adipocyte	FABP4	FABP4	Protein UP-mRNA UP	NaN
P24043	Laminin subunit alpha-2	LAMA2	LAMA2	Protein UP-mRNA UP	NaN
P51884;CON__Q05443	Lumican	LUM	LUM	Protein UP-mRNA UP	NaN
P26038	Moesin	MSN	MSN	Protein UP-mRNA UP	NaN							60.498	78.12
P37802	Transgelin-2	TAGLN2	TAGLN2	Protein UP-mRNA UP	NaN							179.513	46.26
Q9BQE3;Q71U36;P68363	Tubulin alpha-1C chain;Tubulin alpha-1A chain;Tubulin alpha-1B chain	TUBA1C;TUBA1A;TUBA1B	TUBA1A	Protein UP-mRNA UP	NaN							78.2153	107.35
P23381	Tryptophan--tRNA ligase, cytoplasmic;T1-TrpRS;T2-TrpRS	WARS	WARS	Protein UP-mRNA UP	NaN							63.7147	257.87
P25786	Proteasome subunit alpha type-1	PSMA1	PSMA1	Protein UP-mRNA NS	NaN				+			78.2748	132.96
P25788	Proteasome subunit alpha type-3	PSMA3	PSMA3	Protein UP-mRNA NS	NaN				+			86.5023	149.53
Q6ZMU5	Tripartite motif-containing protein 72	TRIM72	TRIM72	Protein UP-mRNA NS	NaN				+			30.5047
P62987;P62979;P0CG47;P0CG48	Ubiquitin-60S ribosomal protein L40;Ubiquitin;60S ribosomal protein L40;Ubiquitin-40S ribosomal protein S27a;Ubiquitin;40S ribosomal protein S27a;Polyubiquitin-B;Ubiquitin;Polyubiquitin-C;Ubiquitin	UBA52;RPS27A;UBB;UBC	UBB	Protein UP-mRNA NS	NaN				+
P62837;P61077	Ubiquitin-conjugating enzyme E2 D2;Ubiquitin-conjugating enzyme E2 D3	UBE2D2;UBE2D3	UBE2D2	Protein UP-mRNA NS	NaN				+			27.8232	40.33
P55072	Transitional endoplasmic reticulum ATPase	VCP	VCP	Protein UP-mRNA NS	NaN				+			50.9295	88.68
P83731	60S ribosomal protein L24	RPL24	RPL24	Protein UP-mRNA NS	NaN					+		85.531	87.11
P62899	60S ribosomal protein L31	RPL31	RPL31	Protein UP-mRNA NS	NaN					+		85.8582	113.97
P62269	40S ribosomal protein S18	RPS18	RPS18	Protein UP-mRNA NS	0.031	+				+		76.4189	169.16
P15880	40S ribosomal protein S2	RPS2	RPS2	Protein UP-mRNA NS	NaN					+			234.25
P08865	40S ribosomal protein SA	RPSA	RPSA	Protein UP-mRNA NS	NaN					+		103.154	234.01
P27797	Calreticulin	CALR	CALR	Protein UP-mRNA NS	NaN		+					111.857	135.41
P27824	Calnexin	CANX	CANX	Protein UP-mRNA NS	NaN		+					58.3567	136.42
P02511	Alpha-crystallin B chain	CRYAB	CRYAB	Protein UP-mRNA NS	NaN		+					20.1684	14.38
P07900;Q14568;Q58FF6;Q58FG0	Heat shock protein HSP 90-alpha	HSP90AA1	HSP90AA1	Protein UP-mRNA NS	NaN		+					54.4868	169.22
P08238;Q58FF7	Heat shock protein HSP 90-beta	HSP90AB1	HSP90AB1	Protein UP-mRNA NS	NaN		+					38.8141	77.4
Q58FF8	Putative heat shock protein HSP 90-beta 2	HSP90AB2P	HSP90AB2P	Protein UP-mRNA NS	NaN		+
P14625;Q58FF3	Endoplasmin	HSP90B1	HSP90B1	Protein UP-mRNA NS	NaN		+					78.7243	121.68
P11021	78 kDa glucose-regulated protein	HSPA5	HSPA5	Protein UP-mRNA NS	NaN		+					76.1797	196.27
P17066;P48741	Heat shock 70 kDa protein 6;Putative heat shock 70 kDa protein 7	HSPA6;HSPA7	HSPA7	Protein UP-mRNA NS	NaN		+
P11142	Heat shock cognate 71 kDa protein	HSPA8	HSPA8	Protein UP-mRNA NS	NaN		+					40.1221	76.26
P38646	Stress-70 protein, mitochondrial	HSPA9	HSPA9	Protein UP-mRNA NS	0	+	+					50.7503	120.53
O14558	Heat shock protein beta-6	HSPB6	HSPB6	Protein UP-mRNA NS	NaN		+					12.8321
P10809	60 kDa heat shock protein, mitochondrial	HSPD1	HSPD1	Protein UP-mRNA NS	0	+	+					97.98	214.8
P61604	10 kDa heat shock protein, mitochondrial	HSPE1	HSPE1	Protein UP-mRNA NS	0	+	+					107.153	152.93
O95817	BAG family molecular chaperone regulator 3	BAG3	BAG3	Protein UP-mRNA NS	NaN			+				25.5417	73.98
P07237	Protein disulfide-isomerase	P4HB	P4HB	Protein UP-mRNA NS	NaN			+				116.778	122.11
P10599	Thioredoxin	TXN	TXN	Protein UP-mRNA NS	NaN			+				98.4204	97.12
Q8IWX7	Protein unc-45 homolog B	UNC45B	UNC45B	Protein UP-mRNA NS	NaN			+				19.2104
Q9P0L0	Vesicle-associated membrane protein-associated protein A	VAPA	VAPA	Protein UP-mRNA NS	NaN			+				56.7972	117.04
P26641	Elongation factor 1-gamma	EEF1G	EEF1G	Protein UP-mRNA NS	NaN						+	95.6322	149.28
P13639;Q15029	Elongation factor 2	EEF2	EEF2	Protein UP-mRNA NS	NaN						+	44.5158	59.33
P05198	Eukaryotic translation initiation factor 2 subunit 1	EIF2S1	EIF2S1	Protein UP-mRNA NS	NaN						+	76.4189	194.28
Q9UBQ5	Eukaryotic translation initiation factor 3 subunit K	EIF3K	EIF3K	Protein UP-mRNA NS	NaN						+	43.6861	39.77
Q14240;P60842	Eukaryotic initiation factor 4A-II;Eukaryotic initiation factor 4A-II, N-terminally processed;Eukaryotic initiation factor 4A-I	EIF4A2;EIF4A1	EIF4A2	Protein UP-mRNA NS	NaN						+	30.6024	80.55
P63241;Q6IS14;Q9GZV4	Eukaryotic translation initiation factor 5A-1;Eukaryotic translation initiation factor 5A-1-like	EIF5A;EIF5AL1	EIF5A	Protein UP-mRNA NS	NaN						+		50.34
P49411	Elongation factor Tu, mitochondrial	TUFM	TUFM	Protein UP-mRNA NS	0	+					+	89.1687	420.08
P42765	3-ketoacyl-CoA thiolase, mitochondrial	ACAA2	ACAA2	Protein UP-mRNA NS	0	+						128.337	458.17
P11310	Medium-chain specific acyl-CoA dehydrogenase, mitochondrial	ACADM	ACADM	Protein UP-mRNA NS	0	+						105.411	957.25
P49748	Very long-chain specific acyl-CoA dehydrogenase, mitochondrial	ACADVL	ACADVL	Protein UP-mRNA NS	0	+						48.9483	64.55
Q99798	Aconitate hydratase, mitochondrial	ACO2	ACO2	Protein UP-mRNA NS	0	+						81.6931	706.59
Q86TX2;P49753	Acyl-coenzyme A thioesterase 1;Acyl-coenzyme A thioesterase 2, mitochondrial	ACOT1;ACOT2	ACOT2	Protein UP-mRNA NS	0.004	+						164.16
P33121;Q9UKU0	Long-chain-fatty-acid--CoA ligase 1	ACSL1	ACSL1	Protein UP-mRNA NS	0.027	+						54.5328
O95831	Apoptosis-inducing factor 1, mitochondrial	AIFM1	AIFM1	Protein UP-mRNA NS	0	+						128.25	283.21
P54819	Adenylate kinase 2, mitochondrial;Adenylate kinase 2, mitochondrial, N-terminally processed	AK2	AK2	Protein UP-mRNA NS	0	+						92.8365	197.49
Q9UIJ7	GTP:AMP phosphotransferase AK3, mitochondrial	AK3	AK3	Protein UP-mRNA NS	0	+						74.2846
P30837	Aldehyde dehydrogenase X, mitochondrial	ALDH1B1	ALDH1B1	Protein UP-mRNA NS	0	+
P30038	Delta-1-pyrroline-5-carboxylate dehydrogenase, mitochondrial	ALDH4A1	ALDH4A1	Protein UP-mRNA NS	0	+						112.378
P08133	Annexin A6	ANXA6	ANXA6	Protein UP-mRNA NS	NaN							126.538	121.32
Q9BUR5	Apolipoprotein O	APOO	APOO	Protein UP-mRNA NS	0.005	+						175.042	340.39
P25705	ATP synthase subunit alpha, mitochondrial	ATP5A1	ATP5A1	Protein UP-mRNA NS	0	+						103.236	412.94
P06576	ATP synthase subunit beta, mitochondrial	ATP5B	ATP5B	Protein UP-mRNA NS	0	+						112.706	239.92
P36542	ATP synthase subunit gamma, mitochondrial	ATP5C1	ATP5C1	Protein UP-mRNA NS	0	+						175.294	70.84
P30049	ATP synthase subunit delta, mitochondrial	ATP5D	ATP5D	Protein UP-mRNA NS	0	+						161.569	61.52
P24539	ATP synthase F(0) complex subunit B1, mitochondrial	ATP5F1	ATP5F1	Protein UP-mRNA NS	0	+						183.119	325.17
O75947	ATP synthase subunit d, mitochondrial	ATP5H	ATP5H	Protein UP-mRNA NS	0	+						160.724	384.69
P56385	ATP synthase subunit e, mitochondrial	ATP5I	ATP5I	Protein UP-mRNA NS	0	+						145.473	84.3
P18859	ATP synthase-coupling factor 6, mitochondrial	ATP5J	ATP5J	Protein UP-mRNA NS	0	+							125.93
P56134	ATP synthase subunit f, mitochondrial	ATP5J2	ATP5J2	Protein UP-mRNA NS	0.005	+						112.706	153.63
O75964	ATP synthase subunit g, mitochondrial	ATP5L	ATP5L	Protein UP-mRNA NS	0	+						164.674	171.39
P48047	ATP synthase subunit O, mitochondrial	ATP5O	ATP5O	Protein UP-mRNA NS	0	+						129.7	326.85
Q07021	Complement component 1 Q subcomponent-binding protein, mitochondrial	C1QBP	C1QBP	Protein UP-mRNA NS	0	+						136.361	135.01
P30042	ES1 protein homolog, mitochondrial	C21orf33	C21orf33	Protein UP-mRNA NS	0	+
Q13557	Calcium/calmodulin-dependent protein kinase type II subunit delta	CAMK2D	CAMK2D	Protein UP-mRNA NS	NaN							66.105	322.48
P20807	Calpain-3	CAPN3	CAPN3	Protein UP-mRNA NS	NaN
P31415	Calsequestrin-1	CASQ1	CASQ1	Protein UP-mRNA NS	NaN
O14958	Calsequestrin-2	CASQ2	CASQ2	Protein UP-mRNA NS	NaN							29.3211
P56539	Caveolin-3	CAV3	CAV3	Protein UP-mRNA NS	NaN
Q9NZ45	CDGSH iron-sulfur domain-containing protein 1	CISD1	CISD1	Protein UP-mRNA NS	0	+						69.7032	42.66
P12277	Creatine kinase B-type	CKB	CKB	Protein UP-mRNA NS	NaN							53.6472
P17540;P12532	Creatine kinase S-type, mitochondrial	CKMT2	CKMT2	Protein UP-mRNA NS	0	+
Q5HYK3	2-methoxy-6-polyprenyl-1,4-benzoquinol methylase, mitochondrial	COQ5	COQ5	Protein UP-mRNA NS	0	+						23.8984	15.56
O75208	Ubiquinone biosynthesis protein COQ9, mitochondrial	COQ9	COQ9	Protein UP-mRNA NS	0	+						31.9322	45.36
Q6QEF8	Coronin-6	CORO6	CORO6	Protein UP-mRNA NS	NaN
P13073	Cytochrome c oxidase subunit 4 isoform 1, mitochondrial	COX4I1	COX4I1	Protein UP-mRNA NS	0	+						100.149	172.45
P20674	Cytochrome c oxidase subunit 5A, mitochondrial	COX5A	COX5A	Protein UP-mRNA NS	0	+						108.592	149.52
P10606	Cytochrome c oxidase subunit 5B, mitochondrial	COX5B	COX5B	Protein UP-mRNA NS	0	+							212.5
P09669	Cytochrome c oxidase subunit 6C	COX6C	COX6C	Protein UP-mRNA NS	0	+						90.663	89.96
P24310	Cytochrome c oxidase subunit 7A1, mitochondrial	COX7A1	COX7A1	Protein UP-mRNA NS	0	+
P24311	Cytochrome c oxidase subunit 7B, mitochondrial	COX7B	COX7B	Protein UP-mRNA NS	0.003	+
P15954	Cytochrome c oxidase subunit 7C, mitochondrial	COX7C	COX7C	Protein UP-mRNA NS	0	+							142.15
Q92523	Carnitine O-palmitoyltransferase 1, muscle isoform	CPT1B	CPT1B	Protein UP-mRNA NS	0.007	+
P43155	Carnitine O-acetyltransferase	CRAT	CRAT	Protein UP-mRNA NS	0	+							91.68
O75390	Citrate synthase, mitochondrial	CS	CS	Protein UP-mRNA NS	0	+						97.088	317.08
P07339	Cathepsin D;Cathepsin D light chain;Cathepsin D heavy chain	CTSD	CTSD	Protein UP-mRNA NS	NaN							57.2572	90.42
Q9UHQ9	NADH-cytochrome b5 reductase 1	CYB5R1	CYB5R1	Protein UP-mRNA NS	NaN							80.0139	398.19
P00387	NADH-cytochrome b5 reductase 3;NADH-cytochrome b5 reductase 3 membrane-bound form;NADH-cytochrome b5 reductase 3 soluble form	CYB5R3	CYB5R3	Protein UP-mRNA NS	NaN							61.5634	204.72
P08574	Cytochrome c1, heme protein, mitochondrial	CYC1	CYC1	Protein UP-mRNA NS	0	+						138.883	181.48
P99999;CON__P62894	Cytochrome c	CYCS	CYCS	Protein UP-mRNA NS	0	+						106.362	145.82
Q16698	2,4-dienoyl-CoA reductase, mitochondrial	DECR1	DECR1	Protein UP-mRNA NS	0	+						106.42
P10515	Dihydrolipoyllysine-residue acetyltransferase component of pyruvate dehydrogenase complex, mitochondrial	DLAT	DLAT	Protein UP-mRNA NS	0	+						124.14	235.33
P09622	Dihydrolipoyl dehydrogenase, mitochondrial	DLD	DLD	Protein UP-mRNA NS	0	+						124.18	265.17
Q14204	Cytoplasmic dynein 1 heavy chain 1	DYNC1H1	DYNC1H1	Protein UP-mRNA NS	NaN							71.3441	113.45
Q9NP97;Q8TF09	Dynein light chain roadblock-type 1;Dynein light chain roadblock-type 2	DYNLRB1;DYNLRB2	DYNLRB1	Protein UP-mRNA NS	NaN							35.5364	37.66
Q13011	Delta(3,5)-Delta(2,4)-dienoyl-CoA isomerase, mitochondrial	ECH1	ECH1	Protein UP-mRNA NS	0	+						47.2325
P30084	Enoyl-CoA hydratase, mitochondrial	ECHS1	ECHS1	Protein UP-mRNA NS	0	+						166.387	333.95
O94919	Endonuclease domain-containing 1 protein	ENDOD1	ENDOD1	Protein UP-mRNA NS	NaN								70.43
P06733	Alpha-enolase	ENO1	ENO1	Protein UP-mRNA NS	NaN							107.598	214.8
P13804	Electron transfer flavoprotein subunit alpha, mitochondrial	ETFA	ETFA	Protein UP-mRNA NS	0	+						101.813	280.91
P38117	Electron transfer flavoprotein subunit beta	ETFB	ETFB	Protein UP-mRNA NS	0	+						86.9877	173.58
P05413	Fatty acid-binding protein, heart	FABP3	FABP3	Protein UP-mRNA NS	NaN
P07954	Fumarate hydratase, mitochondrial	FH	FH	Protein UP-mRNA NS	0	+						110.167	248.05
Q9Y3D6	Mitochondrial fission 1 protein	FIS1	FIS1	Protein UP-mRNA NS	0.007	+						44.5856	55.81
Q14353	Guanidinoacetate N-methyltransferase	GAMT	GAMT	Protein UP-mRNA NS	NaN							37.4934	107.53
P23434	Glycine cleavage system H protein, mitochondrial	GCSH	GCSH	Protein UP-mRNA NS	0.005	+
P00505	Aspartate aminotransferase, mitochondrial	GOT2	GOT2	Protein UP-mRNA NS	0.02	+						137.761	208.11
P24298	Alanine aminotransferase 1	GPT	GPT	Protein UP-mRNA NS	NaN
Q9Y2Q3	Glutathione S-transferase kappa 1	GSTK1	GSTK1	Protein UP-mRNA NS	0	+
P78417	Glutathione S-transferase omega-1	GSTO1	GSTO1	Protein UP-mRNA NS	0.022	+						92.0003	169.38
P13807	Glycogen [starch] synthase, muscle	GYS1	GYS1	Protein UP-mRNA NS	NaN								174.81
Q71UI9;P0C0S5	Histone H2A.V;Histone H2A.Z	H2AFV;H2AFZ	H2AFV	Protein UP-mRNA NS	NaN								125.88
O75367	Core histone macro-H2A.1	H2AFY	H2AFY	Protein UP-mRNA NS	NaN								204.29
P40939	Trifunctional enzyme subunit alpha, mitochondrial;Long-chain enoyl-CoA hydratase;Long chain 3-hydroxyacyl-CoA dehydrogenase	HADHA	HADHA	Protein UP-mRNA NS	0	+						81.6114	114.96
P55084	Trifunctional enzyme subunit beta, mitochondrial;3-ketoacyl-CoA thiolase	HADHB	HADHB	Protein UP-mRNA NS	0.007	+						92.4056	212.56
Q9HCP6	Protein-cysteine N-palmitoyltransferase HHAT-like protein	HHATL	HHATL	Protein UP-mRNA NS	NaN
P31937	3-hydroxyisobutyrate dehydrogenase, mitochondrial	HIBADH	HIBADH	Protein UP-mRNA NS	0	+						94.3798	353.36
Q6NVY1	3-hydroxyisobutyryl-CoA hydrolase, mitochondrial	HIBCH	HIBCH	Protein UP-mRNA NS	0	+						112.345	472.62
P10412	Histone H1.4	HIST1H1E	HIST1H1E	Protein UP-mRNA NS	NaN							119.436	72.78
Q99880;Q99879;Q99877;Q93079;Q5QNW6;P62807;P58876;P57053;O60814;Q96A08	Histone H2B type 1-L;Histone H2B type 1-M;Histone H2B type 1-N;Histone H2B type 1-H;Histone H2B type 2-F;Histone H2B type 1-C/E/F/G/I;Histone H2B type 1-D;Histone H2B type F-S;Histone H2B type 1-K;Histone H2B type 1-A	HIST1H2BL;HIST1H2BM;HIST1H2BN;HIST1H2BH;HIST2H2BF;HIST1H2BC;HIST1H2BD;H2BFS;HIST1H2BK;HIST1H2BA	HIST1H2BD	Protein UP-mRNA NS	NaN
P62805	Histone H4	HIST1H4A	HIST1H4A	Protein UP-mRNA NS	NaN							53.9216	104.65
Q71DI3;Q16695;P84243;P68431;Q6NXT2	Histone H3.2;Histone H3.1t;Histone H3.3;Histone H3.1;Histone H3.3C	HIST2H3A;HIST3H3;H3F3A;HIST1H3A;H3F3C	H3F3A	Protein UP-mRNA NS	NaN
P22626	Heterogeneous nuclear ribonucleoproteins A2/B1	HNRNPA2B1	HNRNPA2B1	Protein UP-mRNA NS	NaN							69.6572	93.51
Q14103;O14979	Heterogeneous nuclear ribonucleoprotein D0;Heterogeneous nuclear ribonucleoprotein D-like	HNRNPD;HNRNPDL	HNRNPDL	Protein UP-mRNA NS	NaN
P48735	Isocitrate dehydrogenase [NADP], mitochondrial	IDH2	IDH2	Protein UP-mRNA NS	0	+						144.459	378.32
P50213	Isocitrate dehydrogenase [NAD] subunit alpha, mitochondrial	IDH3A	IDH3A	Protein UP-mRNA NS	0	+						81.5461	183.56
Q16891	MICOS complex subunit MIC60	IMMT	IMMT	Protein UP-mRNA NS	0	+						121.954	225.89
P07195	L-lactate dehydrogenase B chain	LDHB	LDHB	Protein UP-mRNA NS	NaN							136.41	205.46
P09382	Galectin-1	LGALS1	LGALS1	Protein UP-mRNA NS	NaN							140.129	156.95
P02545	Prelamin-A/C;Lamin-A/C	LMNA	LMNA	Protein UP-mRNA NS	NaN							72.756	89.46
P42704	Leucine-rich PPR motif-containing protein, mitochondrial	LRPPRC	LRPPRC	Protein UP-mRNA NS	0	+						61.0211	144.54
P40926	Malate dehydrogenase, mitochondrial	MDH2	MDH2	Protein UP-mRNA NS	0	+						112.443	229.98
O14880	Microsomal glutathione S-transferase 3	MGST3	MGST3	Protein UP-mRNA NS	NaN							125.908
P00395	Cytochrome c oxidase subunit 1	MT-CO1	MT-CO1	Protein UP-mRNA NS	NaN							103.565	151.54
P00403	Cytochrome c oxidase subunit 2	MT-CO2	MT-CO2	Protein UP-mRNA NS	NaN
P03891	NADH-ubiquinone oxidoreductase chain 2	MT-ND2	MT-ND2	Protein UP-mRNA NS	NaN
P19105;O14950;P24844	Myosin regulatory light chain 12A;Myosin regulatory light chain 12B;Myosin regulatory light polypeptide 9	MYL12A;MYL12B;MYL9	MYL12A	Protein UP-mRNA NS	NaN
O95299	NADH dehydrogenase [ubiquinone] 1 alpha subcomplex subunit 10, mitochondrial	NDUFA10	NDUFA10	Protein UP-mRNA NS	0	+						59.6591	65.57
Q9UI09	NADH dehydrogenase [ubiquinone] 1 alpha subcomplex subunit 12	NDUFA12	NDUFA12	Protein UP-mRNA NS	0	+						46.1008	14.37
O00483	Cytochrome c oxidase subunit NDUFA4	NDUFA4	NDUFA4	Protein UP-mRNA NS	0.001	+						22.4484	11.62
Q16718	NADH dehydrogenase [ubiquinone] 1 alpha subcomplex subunit 5	NDUFA5	NDUFA5	Protein UP-mRNA NS	0	+							50.27
Q16795	NADH dehydrogenase [ubiquinone] 1 alpha subcomplex subunit 9, mitochondrial	NDUFA9	NDUFA9	Protein UP-mRNA NS	0	+						69.2351	40.6
Q9NX14	NADH dehydrogenase [ubiquinone] 1 beta subcomplex subunit 11, mitochondrial	NDUFB11	NDUFB11	Protein UP-mRNA NS	0	+							38.28
O43676	NADH dehydrogenase [ubiquinone] 1 beta subcomplex subunit 3	NDUFB3	NDUFB3	Protein UP-mRNA NS	0	+						101.549	86.55
P28331	NADH-ubiquinone oxidoreductase 75 kDa subunit, mitochondrial	NDUFS1	NDUFS1	Protein UP-mRNA NS	0	+						50.3578	45.13
O75306	NADH dehydrogenase [ubiquinone] iron-sulfur protein 2, mitochondrial	NDUFS2	NDUFS2	Protein UP-mRNA NS	0	+						50.9915	59.01
O75489	NADH dehydrogenase [ubiquinone] iron-sulfur protein 3, mitochondrial	NDUFS3	NDUFS3	Protein UP-mRNA NS	0	+						57.8236	72.98
O43920	NADH dehydrogenase [ubiquinone] iron-sulfur protein 5	NDUFS5	NDUFS5	Protein UP-mRNA NS	0	+							76.07
O00217	NADH dehydrogenase [ubiquinone] iron-sulfur protein 8, mitochondrial	NDUFS8	NDUFS8	Protein UP-mRNA NS	0	+						66.0234	44.03
P49821	NADH dehydrogenase [ubiquinone] flavoprotein 1, mitochondrial	NDUFV1	NDUFV1	Protein UP-mRNA NS	0	+						62.6452	32.76
P19404	NADH dehydrogenase [ubiquinone] flavoprotein 2, mitochondrial	NDUFV2	NDUFV2	Protein UP-mRNA NS	0	+						75.5683	38.51
O75323	Protein NipSnap homolog 2	NIPSNAP2	NIPSNAP2	Protein UP-mRNA NS	NaN
P22392;O60361;P15531	Nucleoside diphosphate kinase B;Putative nucleoside diphosphate kinase	NME2;NME2P1	NME2P1	Protein UP-mRNA NS	NaN
Q13423	NAD(P) transhydrogenase, mitochondrial	NNT	NNT	Protein UP-mRNA NS	0.004	+						161.569	72.47
Q02218;Q9ULD0	2-oxoglutarate dehydrogenase, mitochondrial	OGDH	OGDH	Protein UP-mRNA NS	0	+						71.1388	199.25
Q9UKS6	Protein kinase C and casein kinase substrate in neurons protein 3	PACSIN3	PACSIN3	Protein UP-mRNA NS	NaN							22.4074	26.91
Q9Y2J8	Protein-arginine deiminase type-2	PADI2	PADI2	Protein UP-mRNA NS	NaN
P68402	Platelet-activating factor acetylhydrolase IB subunit beta	PAFAH1B2	PAFAH1B2	Protein UP-mRNA NS	NaN							79.2254	169.01
Q15365;Q15366;P57721;P57723	Poly(rC)-binding protein 1;Poly(rC)-binding protein 2	PCBP1;PCBP2	PCBP1	Protein UP-mRNA NS	NaN							34.2533	43.93
P22061	Protein-L-isoaspartate(D-aspartate) O-methyltransferase	PCMT1	PCMT1	Protein UP-mRNA NS	NaN							57.4718	132.44
P08559;P29803	Pyruvate dehydrogenase E1 component subunit alpha, somatic form, mitochondrial	PDHA1	PDHA1	Protein UP-mRNA NS	0	+						65.3489	241.07
P11177	Pyruvate dehydrogenase E1 component subunit beta, mitochondrial	PDHB	PDHB	Protein UP-mRNA NS	0	+						101.417	583.52
P08237;Q01813	ATP-dependent 6-phosphofructokinase, muscle type	PFKM	PFKM	Protein UP-mRNA NS	NaN							44.1425	194.01
P07737;CON__P02584	Profilin-1	PFN1	PFN1	Protein UP-mRNA NS	NaN								115.73
P35232	Prohibitin	PHB	PHB	Protein UP-mRNA NS	0	+						119.474	99.97
Q99623	Prohibitin-2	PHB2	PHB2	Protein UP-mRNA NS	0	+						127.947	296.02
P46020;P46019	Phosphorylase b kinase regulatory subunit alpha, skeletal muscle isoform	PHKA1	PHKA1	Protein UP-mRNA NS	NaN								23.12
P30048	Thioredoxin-dependent peroxide reductase, mitochondrial	PRDX3	PRDX3	Protein UP-mRNA NS	0	+						169.145	3323.46
P30044	Peroxiredoxin-5, mitochondrial	PRDX5	PRDX5	Protein UP-mRNA NS	0.004	+						158.516	106.87
P51888	Prolargin	PRELP	PRELP	Protein UP-mRNA NS	NaN							13.3455
P22694;P17612	cAMP-dependent protein kinase catalytic subunit beta;cAMP-dependent protein kinase catalytic subunit alpha	PRKACB;PRKACA	PRKACA	Protein UP-mRNA NS	NaN								100.47
P07602	Prosaposin;Saposin-A;Saposin-B-Val;Saposin-B;Saposin-C;Saposin-D	PSAP	PSAP	Protein UP-mRNA NS	NaN							14.9993	33.3
Q9H7Z7	Prostaglandin E synthase 2;Prostaglandin E synthase 2 truncated form	PTGES2	PTGES2	Protein UP-mRNA NS	0	+						55.958	88.04
P61026;P51153;Q92930;P61006;P59190	Ras-related protein Rab-10	RAB10	RAB10	Protein UP-mRNA NS	NaN							44.0383	62.75
Q9H0U4;Q92928;P62820	Ras-related protein Rab-1B;Putative Ras-related protein Rab-1C;Ras-related protein Rab-1A	RAB1B;RAB1C;RAB1A	RAB1B	Protein UP-mRNA NS	NaN							64.0075	71.7
P23297	Protein S100-A1	S100A1	S100A1	Protein UP-mRNA NS	NaN
Q9Y6B6;Q9NR31	GTP-binding protein SAR1b;GTP-binding protein SAR1a	SAR1B;SAR1A	SAR1B	Protein UP-mRNA NS	NaN							35.4416	88.28
P31040	Succinate dehydrogenase [ubiquinone] flavoprotein subunit, mitochondrial	SDHA	SDHA	Protein UP-mRNA NS	0	+						74.2051	93.41
P21912	Succinate dehydrogenase [ubiquinone] iron-sulfur subunit, mitochondrial	SDHB	SDHB	Protein UP-mRNA NS	0	+						113.906	133.82
O14521	Succinate dehydrogenase [ubiquinone] cytochrome b small subunit, mitochondrial	SDHD	SDHD	Protein UP-mRNA NS	0	+							93.66
Q02978	Mitochondrial 2-oxoglutarate/malate carrier protein	SLC25A11	SLC25A11	Protein UP-mRNA NS	0	+						139.815	296.85
O75746	Calcium-binding mitochondrial carrier protein Aralar1	SLC25A12	SLC25A12	Protein UP-mRNA NS	0	+						121.526	234.04
Q00325	Phosphate carrier protein, mitochondrial	SLC25A3	SLC25A3	Protein UP-mRNA NS	0	+						86.4096	209.34
P12235;P05141;Q9H0C2	ADP/ATP translocase 1;ADP/ATP translocase 2;ADP/ATP translocase 2, N-terminally processed	SLC25A4;SLC25A5	SLC25A4	Protein UP-mRNA NS	0	+						127.345	403.21
Q8NB12	Histone-lysine N-methyltransferase SMYD1	SMYD1	SMYD1	Protein UP-mRNA NS	NaN							20.5035
P00441	Superoxide dismutase [Cu-Zn]	SOD1	SOD1	Protein UP-mRNA NS	0.044	+							183.25
P04179	Superoxide dismutase [Mn], mitochondrial	SOD2	SOD2	Protein UP-mRNA NS	0	+						146.906	403.14
O95210	Starch-binding domain-containing protein 1	STBD1	STBD1	Protein UP-mRNA NS	NaN
P53597	Succinyl-CoA ligase [ADP/GDP-forming] subunit alpha, mitochondrial	SUCLG1	SUCLG1	Protein UP-mRNA NS	0	+						99.2391	84.45
Q5VXT5	Synaptophysin-like protein 2	SYPL2	SYPL2	Protein UP-mRNA NS	NaN
P68366	Tubulin alpha-4A chain	TUBA4A	TUBA4A	Protein UP-mRNA NS	NaN							75.1576	89.76
P07437;A6NNZ2;CON__ENSEMBL:ENSBTAP00000025008;Q9H4B7	Tubulin beta chain	TUBB	TUBB	Protein UP-mRNA NS	NaN
P68371;Q3ZCM7	Tubulin beta-4B chain	TUBB4B	TUBB4B	Protein UP-mRNA NS	NaN
Q9BUF5	Tubulin beta-6 chain	TUBB6	TUBB6	Protein UP-mRNA NS	NaN							55.2281	78.9
Q16851	UTP--glucose-1-phosphate uridylyltransferase	UGP2	UGP2	Protein UP-mRNA NS	NaN							52.8736	286.53
Q9UDW1	Cytochrome b-c1 complex subunit 9	UQCR10	UQCR10	Protein UP-mRNA NS	0	+						136.065	47.58
P14927	Cytochrome b-c1 complex subunit 7	UQCRB	UQCRB	Protein UP-mRNA NS	0	+						116.885	38.46
P31930	Cytochrome b-c1 complex subunit 1, mitochondrial	UQCRC1	UQCRC1	Protein UP-mRNA NS	0	+						125.079	194.93
P22695	Cytochrome b-c1 complex subunit 2, mitochondrial	UQCRC2	UQCRC2	Protein UP-mRNA NS	0	+						129.478	193.64
P47985;P0C7P4	Cytochrome b-c1 complex subunit Rieske, mitochondrial;Cytochrome b-c1 complex subunit 11;Putative cytochrome b-c1 complex subunit Rieske-like protein 1	UQCRFS1;UQCRFS1P1	UQCRFS1	Protein UP-mRNA NS	0	+						98.5189	99.73
A0A096LP55;P07919	Cytochrome b-c1 complex subunit 6;Cytochrome b-c1 complex subunit 6, mitochondrial	UQCRHL;UQCRH	UQCRH	Protein UP-mRNA NS	0	+							180.87
O14949	Cytochrome b-c1 complex subunit 8	UQCRQ	UQCRQ	Protein UP-mRNA NS	0	+						125.409	30.47
Q96IX5	Up-regulated during skeletal muscle growth protein 5	USMG5	USMG5	Protein UP-mRNA NS	NaN							54.7048	16.17
P46939	Utrophin	UTRN	UTRN	Protein UP-mRNA NS	NaN							26.2047	52.02
P45880	Voltage-dependent anion-selective channel protein 2	VDAC2	VDAC2	Protein UP-mRNA NS	0	+						138.014	185.12
P08670;P41219;CON__Q9DCV7;CON__Q3KNV1;CON__P08729;CON__P05787;CON__Q9H552;CON__Q9NSB2;CON__Q6ISB0;P08729;P05787;Q16352;P07196;Q9NSB2;P07197;P12036	Vimentin	VIM	VIM	Protein UP-mRNA NS	NaN							84.1442
P31946	14-3-3 protein beta/alpha;14-3-3 protein beta/alpha, N-terminally processed	YWHAB	YWHAB	Protein UP-mRNA NS	NaN							63.5087	71.39
P62258	14-3-3 protein epsilon	YWHAE	YWHAE	Protein UP-mRNA NS	NaN							75.4583	143.71
Q04917	14-3-3 protein eta	YWHAH	YWHAH	Protein UP-mRNA NS	NaN							64.6412	73.99
P63104	14-3-3 protein zeta/delta	YWHAZ	YWHAZ	Protein UP-mRNA NS	NaN							79.2101	111.89
P23396	40S ribosomal protein S3	RPS3	RPS3	Protein UP-mRNA DOWN	NaN					+		95.0357	159.34
Q05639;Q5VTE0;P68104	Elongation factor 1-alpha 2;Putative elongation factor 1-alpha-like 3;Elongation factor 1-alpha 1	EEF1A2;EEF1A1P5;EEF1A1	EEF1A2	Protein UP-mRNA DOWN	NaN						+		103.16
O00499;Q9UBW5;P49418	Myc box-dependent-interacting protein 1	BIN1	BIN1	Protein UP-mRNA DOWN	NaN							42.1573	90.8
Q13554	Calcium/calmodulin-dependent protein kinase type II subunit beta	CAMK2B	CAMK2B	Protein UP-mRNA DOWN	NaN
P40123	Adenylyl cyclase-associated protein 2	CAP2	CAP2	Protein UP-mRNA DOWN	NaN
P50461	Cysteine and glycine-rich protein 3	CSRP3	CSRP3	Protein UP-mRNA DOWN	NaN							25.2626
P17661	Desmin	DES	DES	Protein UP-mRNA DOWN	NaN							27.6695
P51452	Dual specificity protein phosphatase 3	DUSP3	DUSP3	Protein UP-mRNA DOWN	NaN							27.9428	66.47
P02794	Ferritin heavy chain;Ferritin heavy chain, N-terminally processed	FTH1	FTH1	Protein UP-mRNA DOWN	0.038	+						13.3307	13.13
Q9BWH2	FUN14 domain-containing protein 2	FUNDC2	FUNDC2	Protein UP-mRNA DOWN	0.004	+							41.14
O60662	Kelch-like protein 41	KLHL41	KLHL41	Protein UP-mRNA DOWN	NaN
O00505;O00629	Importin subunit alpha-4	KPNA3	KPNA3	Protein UP-mRNA DOWN	NaN							40.8605	52.81
Q9BQ69	O-acetyl-ADP-ribose deacetylase MACROD1	MACROD1	MACROD1	Protein UP-mRNA DOWN	0.005	+						63.4155	59.03
Q5VST9	Obscurin	OBSCN	OBSCN	Protein UP-mRNA DOWN	0.048	+
Q15149	Plectin	PLEC	PLEC	Protein UP-mRNA DOWN	NaN
Q86TD4	Sarcalumenin	SRL	SRL	Protein UP-mRNA DOWN	NaN							29.9876
P02585;P27482;P0DP25;P0DP24;P0DP23	Troponin C, skeletal muscle	TNNC2	TNNC2	Protein UP-mRNA DOWN	NaN
Q93034	Cullin-5	CUL5	CUL5	Protein NS-mRNA DOWN	NaN				+			65.7598	68.01
P54725	UV excision repair protein RAD23 homolog A	RAD23A	RAD23A	Protein NS-mRNA DOWN	NaN				+			37.4718
P54727	UV excision repair protein RAD23 homolog B	RAD23B	RAD23B	Protein NS-mRNA DOWN	NaN				+			46.6517	48.11
Q9BSL1	Ubiquitin-associated domain-containing protein 1	UBAC1	UBAC1	Protein NS-mRNA DOWN	NaN				+
Q15819;Q13404	Ubiquitin-conjugating enzyme E2 variant 2;Ubiquitin-conjugating enzyme E2 variant 1	UBE2V2;UBE2V1	UBE2V2	Protein NS-mRNA DOWN	NaN				+			54.3883	96.39
P63173	60S ribosomal protein L38	RPL38	RPL38	Protein NS-mRNA DOWN	NaN					+		74.725	121.61
P62244	40S ribosomal protein S15a	RPS15A	RPS15A	Protein NS-mRNA DOWN	NaN					+		108.775	126.56
P54652;REV__Q03001	Heat shock-related 70 kDa protein 2	HSPA2	HSPA2	Protein NS-mRNA DOWN	NaN		+					69.5197	412.49
Q9UBY9	Heat shock protein beta-7	HSPB7	HSPB7	Protein NS-mRNA DOWN	0.033	+	+
P50502;Q8IZP2;Q8NFI4	Hsc70-interacting protein;Putative protein FAM10A4;Putative protein FAM10A5	ST13;ST13P4;ST13P5	ST13	Protein NS-mRNA DOWN	NaN			+				45.9721	105.37
P24534	Elongation factor 1-beta	EEF1B2	EEF1B2	Protein NS-mRNA DOWN	NaN						+
P29692	Elongation factor 1-delta	EEF1D	EEF1D	Protein NS-mRNA DOWN	NaN						+	83.4691
O00303	Eukaryotic translation initiation factor 3 subunit F	EIF3F	EIF3F	Protein NS-mRNA DOWN	NaN						+	53.8063
Q04637	Eukaryotic translation initiation factor 4 gamma 1	EIF4G1	EIF4G1	Protein NS-mRNA DOWN	NaN						+	26.8473	35.05
P68133	Actin, alpha skeletal muscle	ACTA1	ACTA1	Protein NS-mRNA DOWN	NaN							25.0739
P35609	Alpha-actinin-2	ACTN2	ACTN2	Protein NS-mRNA DOWN	NaN								56.22
Q9Y4W6	AFG3-like protein 2	AFG3L2	AFG3L2	Protein NS-mRNA DOWN	0	+						75.253	95.66
P04075;P05062	Fructose-bisphosphate aldolase A	ALDOA	ALDOA	Protein NS-mRNA DOWN	NaN							38.3089	100.86
P23109	AMP deaminase 1	AMPD1	AMPD1	Protein NS-mRNA DOWN	NaN
P50993;P13637;P05023;Q13733	Sodium/potassium-transporting ATPase subunit alpha-2;Sodium/potassium-transporting ATPase subunit alpha-3;Sodium/potassium-transporting ATPase subunit alpha-1	ATP1A2;ATP1A3;ATP1A1	ATP1A2	Protein NS-mRNA DOWN	NaN
O14983	Sarcoplasmic/endoplasmic reticulum calcium ATPase 1	ATP2A1	ATP2A1	Protein NS-mRNA DOWN	NaN							26.6808
P16615	Sarcoplasmic/endoplasmic reticulum calcium ATPase 2	ATP2A2	ATP2A2	Protein NS-mRNA DOWN	NaN							32.1692	30.29
Q9Y376	Calcium-binding protein 39	CAB39	CAB39	Protein NS-mRNA DOWN	NaN							26.4922	39.47
Q13698;O60840;Q01668;Q13936	Voltage-dependent L-type calcium channel subunit alpha-1S;Voltage-dependent L-type calcium channel subunit alpha-1F;Voltage-dependent L-type calcium channel subunit alpha-1D;Voltage-dependent L-type calcium channel subunit alpha-1C	CACNA1S;CACNA1F;CACNA1D;CACNA1C	CACNA1S	Protein NS-mRNA DOWN	NaN
Q13555	Calcium/calmodulin-dependent protein kinase type II subunit gamma	CAMK2G	CAMK2G	Protein NS-mRNA DOWN	NaN							53.17	99.99
Q9Y281	Cofilin-2	CFL2	CFL2	Protein NS-mRNA DOWN	NaN							50.6224	73.98
Q9NZA1	Chloride intracellular channel protein 5	CLIC5	CLIC5	Protein NS-mRNA DOWN	NaN
Q96DG6	Carboxymethylenebutenolidase homolog	CMBL	CMBL	Protein NS-mRNA DOWN	NaN
P61201	COP9 signalosome complex subunit 2	COPS2	COPS2	Protein NS-mRNA DOWN	NaN							67.8939	75.56
Q8NI60	Atypical kinase ADCK3, mitochondrial	COQ8A	COQ8A	Protein NS-mRNA DOWN	NaN
Q9Y4J8;O60941	Dystrobrevin alpha	DTNA	DTNA	Protein NS-mRNA DOWN	NaN
Q13642	Four and a half LIM domains protein 1	FHL1	FHL1	Protein NS-mRNA DOWN	NaN							37.4204
Q13643	Four and a half LIM domains protein 3	FHL3	FHL3	Protein NS-mRNA DOWN	NaN							70.3775	61.9
P51114;P51116	Fragile X mental retardation syndrome-related protein 1	FXR1	FXR1	Protein NS-mRNA DOWN	NaN							25.4349	38.67
P04921	Glycophorin-C	GYPC	GYPC	Protein NS-mRNA DOWN	NaN
P16403;P16402;P22492;Q02539	Histone H1.2;Histone H1.3	HIST1H1C;HIST1H1D	HIST1H1C	Protein NS-mRNA DOWN	NaN							45.1621	56.98
P23327	Sarcoplasmic reticulum histidine-rich calcium-binding protein	HRC	HRC	Protein NS-mRNA DOWN	NaN							23.1179
O00410;O60518	Importin-5	IPO5	IPO5	Protein NS-mRNA DOWN	NaN							42.81	86.83
Q9BR39	Junctophilin-2	JPH2	JPH2	Protein NS-mRNA DOWN	NaN							33.8345
O75112	LIM domain-binding protein 3	LDB3	LDB3	Protein NS-mRNA DOWN	NaN							45.1621
Q0VAK6	Leiomodin-3	LMOD3	LMOD3	Protein NS-mRNA DOWN	NaN
Q8TCA0	Leucine-rich repeat-containing protein 20	LRRC20	LRRC20	Protein NS-mRNA DOWN	NaN								53.76
P27338	Amine oxidase [flavin-containing] B	MAOB	MAOB	Protein NS-mRNA DOWN	NaN							87.1949
Q9NYL2	Mitogen-activated protein kinase kinase kinase MLT	MAP3K20	MAP3K20	Protein NS-mRNA DOWN	NaN
Q00872	Myosin-binding protein C, slow-type	MYBPC1	MYBPC1	Protein NS-mRNA DOWN	NaN
P12882	Myosin-1	MYH1	MYH1	Protein NS-mRNA DOWN	NaN							23.6354
Q9UKX2	Myosin-2	MYH2	MYH2	Protein NS-mRNA DOWN	NaN
P12883;Q9H6N6;Q494R4	Myosin-7	MYH7	MYH7	Protein NS-mRNA DOWN	NaN							22.6783
Q92614	Unconventional myosin-XVIIIa	MYO18A	MYO18A	Protein NS-mRNA DOWN	NaN							36.8901	109.85
P52179	Myomesin-1	MYOM1	MYOM1	Protein NS-mRNA DOWN	NaN
P54296	Myomesin-2	MYOM2	MYOM2	Protein NS-mRNA DOWN	NaN
Q5VTT5	Myomesin-3	MYOM3	MYOM3	Protein NS-mRNA DOWN	NaN							81.2377
Q9UBF9	Myotilin	MYOT	MYOT	Protein NS-mRNA DOWN	NaN
Q9NP98	Myozenin-1	MYOZ1	MYOZ1	Protein NS-mRNA DOWN	NaN
Q86TC9	Myopalladin	MYPN	MYPN	Protein NS-mRNA DOWN	NaN
P20929	Nebulin	NEB	NEB	Protein NS-mRNA DOWN	NaN							31.687
P55786;A6NEC2	Puromycin-sensitive aminopeptidase	NPEPPS	NPEPPS	Protein NS-mRNA DOWN	NaN							80.5969	149.64
Q86VF7	Nebulin-related-anchoring protein	NRAP	NRAP	Protein NS-mRNA DOWN	NaN
Q53GG5	PDZ and LIM domain protein 3	PDLIM3	PDLIM3	Protein NS-mRNA DOWN	NaN
Q96HC4	PDZ and LIM domain protein 5	PDLIM5	PDLIM5	Protein NS-mRNA DOWN	NaN								35.6
Q16816	Phosphorylase b kinase gamma catalytic chain, skeletal muscle/heart isoform	PHKG1	PHKG1	Protein NS-mRNA DOWN	NaN
P26678	Cardiac phospholamban	PLN	PLN	Protein NS-mRNA DOWN	NaN
P62140	Serine/threonine-protein phosphatase PP1-beta catalytic subunit	PPP1CB	PPP1CB	Protein NS-mRNA DOWN	NaN							28.3637	35.83
Q16821	Protein phosphatase 1 regulatory subunit 3A	PPP1R3A	PPP1R3A	Protein NS-mRNA DOWN	NaN
P13861;P31323	cAMP-dependent protein kinase type II-alpha regulatory subunit	PRKAR2A	PRKAR2A	Protein NS-mRNA DOWN	NaN							69.2125	91.31
Q9NQC3	Reticulon-4	RTN4	RTN4	Protein NS-mRNA DOWN	NaN							41.1264	45.38
P21817;Q92736	Ryanodine receptor 1	RYR1	RYR1	Protein NS-mRNA DOWN	NaN							19.4812
Q9Y3A5	Ribosome maturation protein SBDS	SBDS	SBDS	Protein NS-mRNA DOWN	NaN							25.8999	37.95
Q8NC51	Plasminogen activator inhibitor 1 RNA-binding protein	SERBP1	SERBP1	Protein NS-mRNA DOWN	NaN							31.8054	30.2
Q13326	Gamma-sarcoglycan	SGCG	SGCG	Protein NS-mRNA DOWN	NaN
P55822	SH3 domain-binding glutamic acid-rich protein	SH3BGR	SH3BGR	Protein NS-mRNA DOWN	NaN
Q13424	Alpha-1-syntrophin	SNTA1	SNTA1	Protein NS-mRNA DOWN	NaN							23.1611
Q15772	Striated muscle preferentially expressed protein kinase	SPEG	SPEG	Protein NS-mRNA DOWN	NaN
P11277	Spectrin beta chain, erythrocytic	SPTB	SPTB	Protein NS-mRNA DOWN	NaN
O15061	Synemin	SYNM	SYNM	Protein NS-mRNA DOWN	NaN
Q9H987	Synaptopodin 2-like protein	SYNPO2L	SYNPO2L	Protein NS-mRNA DOWN	NaN
O15273	Telethonin	TCAP	TCAP	Protein NS-mRNA DOWN	NaN
P28289	Tropomodulin-1	TMOD1	TMOD1	Protein NS-mRNA DOWN	NaN
P02585	Troponin C, skeletal muscle	TNNC2	TNNC2	Protein NS-mRNA DOWN	NaN
P19237	Troponin I, slow skeletal muscle	TNNI1	TNNI1	Protein NS-mRNA DOWN	NaN
O60784	Target of Myb protein 1	TOM1	TOM1	Protein NS-mRNA DOWN	NaN							36.4764
P07951;CON__Q3SX28	Tropomyosin beta chain	TPM2	TPM2	Protein NS-mRNA DOWN	NaN							95.6322	16.37
P13693;Q9HAU6	Translationally-controlled tumor protein;Putative translationally-controlled tumor protein-like protein TPT1P8	TPT1;TPT1P8	TPT1	Protein NS-mRNA DOWN	NaN							37.0105	38.85
Q13061	Triadin	TRDN	TRDN	Protein NS-mRNA DOWN	NaN
Q15642	Cdc42-interacting protein 4	TRIP10	TRIP10	Protein NS-mRNA DOWN	NaN							48.352	137.95
Q8WZ42;REV__P28715;O14576	Titin	TTN	TTN	Protein NS-mRNA DOWN	NaN							20.7762	83.62
Q6IBS0;Q12792	Twinfilin-2	TWF2	TWF2	Protein NS-mRNA DOWN	NaN							48.352	94.66
Q8N3L3	Beta-taxilin	TXLNB	TXLNB	Protein NS-mRNA DOWN	NaN
O95292	Vesicle-associated membrane protein-associated protein B/C	VAPB	VAPB	Protein NS-mRNA DOWN	NaN							62.9088	94.94
P61981	14-3-3 protein gamma;14-3-3 protein gamma, N-terminally processed	YWHAG	YWHAG	Protein NS-mRNA DOWN	NaN							78.1855	134.46
A8MU46	Smoothelin-like protein 1	SMTNL1	SMTNL1	Protein DOWN-mRNA DOWN	NaN
Q8N3V7	Synaptopodin	SYNPO	SYNPO	Protein DOWN-mRNA DOWN	NaN							25.2934
P01023;CON__ENSEMBL:ENSBTAP00000024146;P20742	Alpha-2-macroglobulin	A2M	A2M	Protein NS-mRNA UP	NaN
Q02952	A-kinase anchor protein 12	AKAP12	AKAP12	Protein NS-mRNA UP	NaN
P02649	Apolipoprotein E	APOE	APOE	Protein NS-mRNA UP	NaN							13.7033
P21810	Biglycan	BGN	BGN	Protein NS-mRNA UP	NaN							12.1711	0.62
P49454	Centromere protein F	CENPF	CENPF	Protein NS-mRNA UP	NaN
P23528;P60981	Cofilin-1	CFL1	CFL1	Protein NS-mRNA UP	NaN								67.3
P39059	Collagen alpha-1(XV) chain;Restin;Restin-2;Restin-3;Restin-4	COL15A1	COL15A1	Protein NS-mRNA UP	NaN
P98160	Basement membrane-specific heparan sulfate proteoglycan core protein;Endorepellin;LG3 peptide	HSPG2	HSPG2	Protein NS-mRNA UP	NaN								6.6
P01859	Ig gamma-2 chain C region	IGHG2	IGHG2	Protein NS-mRNA UP	NaN
P07942	Laminin subunit beta-1	LAMB1	LAMB1	Protein NS-mRNA UP	NaN
P11047	Laminin subunit gamma-1	LAMC1	LAMC1	Protein NS-mRNA UP	NaN							23.6987	8.4
P35579;P35580	Myosin-9	MYH9	MYH9	Protein NS-mRNA UP	NaN							69.0431	59.77
P20774	Mimecan	OGN	OGN	Protein NS-mRNA UP	NaN							12.6563
P52209	6-phosphogluconate dehydrogenase, decarboxylating	PGD	PGD	Protein NS-mRNA UP	NaN							104.339	253.09
Q15293	Reticulocalbin-1	RCN1	RCN1	Protein NS-mRNA UP	NaN							159.888	54.98
Q99584	Protein S100-A13	S100A13	S100A13	Protein NS-mRNA UP	NaN							77.7721	153.24
P02549	Spectrin alpha chain, erythrocytic 1	SPTA1	SPTA1	Protein NS-mRNA UP	NaN
Q13813	Spectrin alpha chain, non-erythrocytic 1	SPTAN1	SPTAN1	Protein NS-mRNA UP	NaN								57.43
P67936;Q2TAC2	Tropomyosin alpha-4 chain	TPM4	TPM4	Protein NS-mRNA UP	NaN							193.656	50.95
Q16531	DNA damage-binding protein 1	DDB1	DDB1	Protein NS-mRNA NS	NaN				+			17.5112	9.71
Q2TBA0	Kelch-like protein 40	KLHL40	KLHL40	Protein NS-mRNA NS	NaN				+
Q15843	NEDD8	NEDD8	NEDD8	Protein NS-mRNA NS	NaN				+			38.0623	60.84
Q9UNZ2	NSFL1 cofactor p47	NSFL1C	NSFL1C	Protein NS-mRNA NS	NaN				+			41.9782	53.13
P25787	Proteasome subunit alpha type-2	PSMA2	PSMA2	Protein NS-mRNA NS	NaN				+			80.2963	152.77
P25789	Proteasome subunit alpha type-4	PSMA4	PSMA4	Protein NS-mRNA NS	NaN				+			79.3326	84.8
P28066	Proteasome subunit alpha type-5	PSMA5	PSMA5	Protein NS-mRNA NS	NaN				+			72.6296	70.65
O14818;Q8TAA3	Proteasome subunit alpha type-7;Proteasome subunit alpha type-7-like	PSMA7;PSMA8	PSMA7	Protein NS-mRNA NS	NaN				+			81.3997	138.16
P20618	Proteasome subunit beta type-1	PSMB1	PSMB1	Protein NS-mRNA NS	NaN				+			75.1304	197.99
P49720	Proteasome subunit beta type-3	PSMB3	PSMB3	Protein NS-mRNA NS	NaN				+			95.4938	123.36
P28070	Proteasome subunit beta type-4	PSMB4	PSMB4	Protein NS-mRNA NS	NaN				+			85.1886	126.39
P28074	Proteasome subunit beta type-5	PSMB5	PSMB5	Protein NS-mRNA NS	NaN				+			83.9874	120.11
Q99436	Proteasome subunit beta type-7	PSMB7	PSMB7	Protein NS-mRNA NS	NaN				+			82.2537
P35998	26S protease regulatory subunit 7	PSMC2	PSMC2	Protein NS-mRNA NS	NaN				+			49.599	57.76
P17980	26S protease regulatory subunit 6A	PSMC3	PSMC3	Protein NS-mRNA NS	NaN				+				54.48
P62195	26S protease regulatory subunit 8	PSMC5	PSMC5	Protein NS-mRNA NS	NaN				+			58.2339	47.1
Q99460	26S proteasome non-ATPase regulatory subunit 1	PSMD1	PSMD1	Protein NS-mRNA NS	NaN				+			55.33	63.12
Q9UNM6	26S proteasome non-ATPase regulatory subunit 13	PSMD13	PSMD13	Protein NS-mRNA NS	NaN				+			72.8828	120.34
Q13200	26S proteasome non-ATPase regulatory subunit 2	PSMD2	PSMD2	Protein NS-mRNA NS	NaN				+			53.9344	56.52
Q15008	26S proteasome non-ATPase regulatory subunit 6	PSMD6	PSMD6	Protein NS-mRNA NS	NaN				+			63.9885	172.6
P51665	26S proteasome non-ATPase regulatory subunit 7	PSMD7	PSMD7	Protein NS-mRNA NS	NaN				+			75.253	136.75
Q06323	Proteasome activator complex subunit 1	PSME1	PSME1	Protein NS-mRNA NS	NaN				+			121.798	313.48
Q96H20	Vacuolar-sorting protein SNF8	SNF8	SNF8	Protein NS-mRNA NS	NaN				+			68.7517	104.43
Q9UPN9	E3 ubiquitin-protein ligase TRIM33	TRIM33	TRIM33	Protein NS-mRNA NS	NaN				+			33.0339	30.74
Q969Q1;Q9BYV2;Q9BYV6	E3 ubiquitin-protein ligase TRIM63;Tripartite motif-containing protein 54;Tripartite motif-containing protein 55	TRIM63;TRIM54;TRIM55	TRIM54	Protein NS-mRNA NS	NaN				+
P22314	Ubiquitin-like modifier-activating enzyme 1	UBA1	UBA1	Protein NS-mRNA NS	NaN				+			57.0883	119.23
P68036	Ubiquitin-conjugating enzyme E2 L3	UBE2L3	UBE2L3	Protein NS-mRNA NS	NaN				+			58.9642	86.12
P68036;A0A1B0GUS4	Ubiquitin-conjugating enzyme E2 L3	UBE2L3	UBE2L3	Protein NS-mRNA NS	NaN				+			58.9642	86.12
P61088;Q5JXB2	Ubiquitin-conjugating enzyme E2 N;Putative ubiquitin-conjugating enzyme E2 N-like	UBE2N;UBE2NL	UBE2N	Protein NS-mRNA NS	NaN				+			76.8165	114.44
Q04323	UBX domain-containing protein 1	UBXN1	UBXN1	Protein NS-mRNA NS	NaN				+				35.83
P54578	Ubiquitin carboxyl-terminal hydrolase 14	USP14	USP14	Protein NS-mRNA NS	NaN				+			38.2178	44
P45974	Ubiquitin carboxyl-terminal hydrolase 5	USP5	USP5	Protein NS-mRNA NS	NaN				+			79.1033	144.64
P62861	40S ribosomal protein S30	FAU	FAU	Protein NS-mRNA NS	NaN					+			77.78
P62913	60S ribosomal protein L11	RPL11	RPL11	Protein NS-mRNA NS	NaN					+		126.749	129.09
P30050	60S ribosomal protein L12	RPL12	RPL12	Protein NS-mRNA NS	NaN					+		109.482	152.87
P26373	60S ribosomal protein L13	RPL13	RPL13	Protein NS-mRNA NS	NaN					+		97.3273	173.25
Q6NVV1;P40429	Putative 60S ribosomal protein L13a protein RPL13AP3;60S ribosomal protein L13a	RPL13AP3;RPL13A	RPL13A	Protein NS-mRNA NS	NaN					+		116.849	168.05
P50914	60S ribosomal protein L14	RPL14	RPL14	Protein NS-mRNA NS	NaN					+		101.866	122.22
P61313	60S ribosomal protein L15	RPL15	RPL15	Protein NS-mRNA NS	NaN					+		86.1329	134.87
Q07020	60S ribosomal protein L18	RPL18	RPL18	Protein NS-mRNA NS	NaN					+		124.14	121.22
Q02543	60S ribosomal protein L18a	RPL18A	RPL18A	Protein NS-mRNA NS	NaN					+		113.738	144.81
P62829	60S ribosomal protein L23	RPL23	RPL23	Protein NS-mRNA NS	NaN					+		122.149	130.25
P62750	60S ribosomal protein L23a	RPL23A	RPL23A	Protein NS-mRNA NS	NaN					+		106.072	82.38
P36578	60S ribosomal protein L4	RPL4	RPL4	Protein NS-mRNA NS	NaN					+		108.048	153.27
P18124	60S ribosomal protein L7	RPL7	RPL7	Protein NS-mRNA NS	NaN					+		96.4011	153.61
P05388;Q8NHW5	60S acidic ribosomal protein P0;60S acidic ribosomal protein P0-like	RPLP0;RPLP0P6	RPLP0	Protein NS-mRNA NS	NaN					+		103.209	111.06
P05386	60S acidic ribosomal protein P1	RPLP1	RPLP1	Protein NS-mRNA NS	NaN					+		89.6073	107.36
P05387	60S acidic ribosomal protein P2	RPLP2	RPLP2	Protein NS-mRNA NS	NaN					+		84.9025	61.08
P04843	Dolichyl-diphosphooligosaccharide--protein glycosyltransferase subunit 1	RPN1	RPN1	Protein NS-mRNA NS	NaN							94.9901	84.17
P46783	40S ribosomal protein S10	RPS10	RPS10	Protein NS-mRNA NS	NaN					+		75.6096	117.21
P62280	40S ribosomal protein S11	RPS11	RPS11	Protein NS-mRNA NS	NaN					+		97.5921	142.48
P62263	40S ribosomal protein S14	RPS14	RPS14	Protein NS-mRNA NS	NaN					+		79.4555	232.5
P62266	40S ribosomal protein S23	RPS23	RPS23	Protein NS-mRNA NS	NaN					+		118.073	152.89
P62851	40S ribosomal protein S25	RPS25	RPS25	Protein NS-mRNA NS	NaN					+		92.0215	139.91
P61247	40S ribosomal protein S3a	RPS3A	RPS3A	Protein NS-mRNA NS	NaN					+		82.3368	126.7
P46782	40S ribosomal protein S5;40S ribosomal protein S5, N-terminally processed	RPS5	RPS5	Protein NS-mRNA NS	NaN					+		121.681	128.83
P62241	40S ribosomal protein S8	RPS8	RPS8	Protein NS-mRNA NS	NaN					+		100.073	155.41
P46781	40S ribosomal protein S9	RPS9	RPS9	Protein NS-mRNA NS	NaN					+		88.5585	172.09
Q5TC12	ATP synthase mitochondrial F1 complex assembly factor 1	ATPAF1	ATPAF1	Protein NS-mRNA NS	0.004	+	+
P78371	T-complex protein 1 subunit beta	CCT2	CCT2	Protein NS-mRNA NS	NaN		+					51.5223	86.28
P49368	T-complex protein 1 subunit gamma	CCT3	CCT3	Protein NS-mRNA NS	NaN		+					53.9408	79.73
P50991	T-complex protein 1 subunit delta	CCT4	CCT4	Protein NS-mRNA NS	NaN		+					54.9516	122.94
P48643	T-complex protein 1 subunit epsilon	CCT5	CCT5	Protein NS-mRNA NS	NaN		+					56.7394	59.3
P40227;Q92526	T-complex protein 1 subunit zeta	CCT6A	CCT6A	Protein NS-mRNA NS	NaN		+					54.336	90.61
Q99832	T-complex protein 1 subunit eta	CCT7	CCT7	Protein NS-mRNA NS	NaN		+					59.2894	73.27
Q16543	Hsp90 co-chaperone Cdc37;Hsp90 co-chaperone Cdc37, N-terminally processed	CDC37	CDC37	Protein NS-mRNA NS	NaN		+					37.2087	47.76
P10909	Clusterin;Clusterin beta chain;Clusterin alpha chain	CLU	CLU	Protein NS-mRNA NS	NaN		+
Q96EY1	DnaJ homolog subfamily A member 3, mitochondrial	DNAJA3	DNAJA3	Protein NS-mRNA NS	0	+	+						25.4
P0DMV9;P0DMV8	Heat shock 70 kDa protein 1B;Heat shock 70 kDa protein 1A	HSPA1B;HSPA1A	HSPA1A	Protein NS-mRNA NS	NaN		+
P34932	Heat shock 70 kDa protein 4	HSPA4	HSPA4	Protein NS-mRNA NS	NaN		+					52.5992	130.95
P04792	Heat shock protein beta-1	HSPB1	HSPB1	Protein NS-mRNA NS	NaN		+					23.5643
Q16082	Heat shock protein beta-2	HSPB2	HSPB2	Protein NS-mRNA NS	NaN		+
Q9UJY1	Heat shock protein beta-8	HSPB8	HSPB8	Protein NS-mRNA NS	NaN		+						22.06
P06748	Nucleophosmin	NPM1	NPM1	Protein NS-mRNA NS	NaN		+					43.8396	150.84
Q12931	Heat shock protein 75 kDa, mitochondrial	TRAP1	TRAP1	Protein NS-mRNA NS	0	+	+					35.4534	103.54
P61758	Prefoldin subunit 3	VBP1	VBP1	Protein NS-mRNA NS	NaN		+					57.8161	70.43
P62942	Peptidyl-prolyl cis-trans isomerase FKBP1A	FKBP1A	FKBP1A	Protein NS-mRNA NS	NaN			+				61.6941	57.12
Q00688	Peptidyl-prolyl cis-trans isomerase FKBP3	FKBP3	FKBP3	Protein NS-mRNA NS	NaN			+				59.8296	93.91
Q15084	Protein disulfide-isomerase A6	PDIA6	PDIA6	Protein NS-mRNA NS	NaN			+				67.3672	65.11
O43396	Thioredoxin-like protein 1	TXNL1	TXNL1	Protein NS-mRNA NS	NaN			+				27.7951	31.83
O43583	Density-regulated protein	DENR	DENR	Protein NS-mRNA NS	NaN						+	77.5964	16.54
Q15056	Eukaryotic translation initiation factor 4H	EIF4H	EIF4H	Protein NS-mRNA NS	NaN						+	36.0961	44.52
P55010	Eukaryotic translation initiation factor 5	EIF5	EIF5	Protein NS-mRNA NS	NaN						+	34.2014	46.02
Q9ULC4	Malignant T-cell-amplified sequence 1	MCTS1	MCTS1	Protein NS-mRNA NS	NaN						+	89.0894	112.93
P04217	Alpha-1B-glycoprotein	A1BG	A1BG	Protein NS-mRNA NS	NaN
Q9H7C9	Mth938 domain-containing protein	AAMDC	AAMDC	Protein NS-mRNA NS	NaN
Q9BTE6	Alanyl-tRNA editing protein Aarsd1	AARSD1	AARSD1	Protein NS-mRNA NS	NaN								23.92
P16219	Short-chain specific acyl-CoA dehydrogenase, mitochondrial	ACADS	ACADS	Protein NS-mRNA NS	0	+						131.323	694.51
P24752	Acetyl-CoA acetyltransferase, mitochondrial	ACAT1	ACAT1	Protein NS-mRNA NS	0	+						99.8692	494.36
P21399	Cytoplasmic aconitate hydratase	ACO1	ACO1	Protein NS-mRNA NS	0.041	+						43.7411	31.76
Q9NPJ3	Acyl-coenzyme A thioesterase 13;Acyl-coenzyme A thioesterase 13, N-terminally processed	ACOT13	ACOT13	Protein NS-mRNA NS	0	+
Q9Y305	Acyl-coenzyme A thioesterase 9, mitochondrial	ACOT9	ACOT9	Protein NS-mRNA NS	0.011	+						99.6666	666
P68032;P62736;P63267	Actin, alpha cardiac muscle 1;Actin, aortic smooth muscle;Actin, gamma-enteric smooth muscle	ACTC1;ACTA2;ACTG2	ACTC1	Protein NS-mRNA NS	NaN
P63261;P60709;Q6S8J3;A5A3E0;P0CG38;P0CG39;Q9BYX7	Actin, cytoplasmic 2;Actin, cytoplasmic 2, N-terminally processed;Actin, cytoplasmic 1;Actin, cytoplasmic 1, N-terminally processed	ACTG1;ACTB	ACTB	Protein NS-mRNA NS	NaN								61.92
P12814	Alpha-actinin-1	ACTN1	ACTN1	Protein NS-mRNA NS	NaN							87.6698	84.25
Q08043	Alpha-actinin-3	ACTN3	ACTN3	Protein NS-mRNA NS	NaN							25.1364
O43707;Q9H254	Alpha-actinin-4	ACTN4	ACTN4	Protein NS-mRNA NS	NaN							55.2552	92.6
Q03154	Aminoacylase-1	ACY1	ACY1	Protein NS-mRNA NS	NaN							89.2679	219.47
P14621	Acylphosphatase-2	ACYP2	ACYP2	Protein NS-mRNA NS	NaN								57.84
Q8NDY3	[Protein ADP-ribosylarginine] hydrolase-like protein 1	ADPRHL1	ADPRHL1	Protein NS-mRNA NS	NaN
Q9NX46	Poly(ADP-ribose) glycohydrolase ARH3	ADPRHL2	ADPRHL2	Protein NS-mRNA NS	NaN
P30566	Adenylosuccinate lyase	ADSL	ADSL	Protein NS-mRNA NS	NaN							74.4308	138.7
Q8N142;P30520	Adenylosuccinate synthetase isozyme 1	ADSSL1	ADSSL1	Protein NS-mRNA NS	NaN							43.8911
P35573	Glycogen debranching enzyme;4-alpha-glucanotransferase;Amylo-alpha-1,6-glucosidase	AGL	AGL	Protein NS-mRNA NS	NaN							26.0044	13.54
P23526	Adenosylhomocysteinase	AHCY	AHCY	Protein NS-mRNA NS	NaN							177.679	129.59
Q09666	Neuroblast differentiation-associated protein AHNAK	AHNAK	AHNAK	Protein NS-mRNA NS	NaN							28.7024	58.82
P02765	Alpha-2-HS-glycoprotein;Alpha-2-HS-glycoprotein chain A;Alpha-2-HS-glycoprotein chain B	AHSG	AHSG	Protein NS-mRNA NS	NaN
P00568;Q9Y6K8	Adenylate kinase isoenzyme 1	AK1	AK1	Protein NS-mRNA NS	NaN							72.416	123.48
P14550	Alcohol dehydrogenase [NADP(+)]	AKR1A1	AKR1A1	Protein NS-mRNA NS	NaN							150.348	98.01
P15121;C9JRZ8	Aldose reductase	AKR1B1	AKR1B1	Protein NS-mRNA NS	NaN							85.2784	84.17
Q8NHP1;O43488	Aflatoxin B1 aldehyde reductase member 4;Aflatoxin B1 aldehyde reductase member 2	AKR7L;AKR7A2	AKR7A2	Protein NS-mRNA NS	0.013	+						116.037
P00352	Retinal dehydrogenase 1	ALDH1A1	ALDH1A1	Protein NS-mRNA NS	NaN
O75891	Cytosolic 10-formyltetrahydrofolate dehydrogenase	ALDH1L1	ALDH1L1	Protein NS-mRNA NS	0.007	+
P05091;P47895;O94788	Aldehyde dehydrogenase, mitochondrial	ALDH2	ALDH2	Protein NS-mRNA NS	0	+						51.7546	76.04
P51649	Succinate-semialdehyde dehydrogenase, mitochondrial	ALDH5A1	ALDH5A1	Protein NS-mRNA NS	0.009	+							208.25
P49189	4-trimethylaminobutyraldehyde dehydrogenase	ALDH9A1	ALDH9A1	Protein NS-mRNA NS	0	+						143.681	284.36
P09972	Fructose-bisphosphate aldolase C	ALDOC	ALDOC	Protein NS-mRNA NS	NaN
Q9GZV1	Ankyrin repeat domain-containing protein 2	ANKRD2	ANKRD2	Protein NS-mRNA NS	NaN
P50995	Annexin A11	ANXA11	ANXA11	Protein NS-mRNA NS	NaN							34.8814	58.99
P20073	Annexin A7	ANXA7	ANXA7	Protein NS-mRNA NS	NaN							44.1988	66.46
P13798	Acylamino-acid-releasing enzyme	APEH	APEH	Protein NS-mRNA NS	NaN							65.4287
P02647;CON__P15497	Apolipoprotein A-I;Proapolipoprotein A-I;Truncated apolipoprotein A-I	APOA1	APOA1	Protein NS-mRNA NS	NaN
P02652	Apolipoprotein A-II;Proapolipoprotein A-II;Truncated apolipoprotein A-II	APOA2	APOA2	Protein NS-mRNA NS	NaN
P06727	Apolipoprotein A-IV	APOA4	APOA4	Protein NS-mRNA NS	NaN
Q9Y235	Probable C->U-editing enzyme APOBEC-2	APOBEC2	APOBEC2	Protein NS-mRNA NS	NaN							30.7405
P02656	Apolipoprotein C-III	APOC3	APOC3	Protein NS-mRNA NS	NaN
Q6UXV4	MICOS complex subunit MIC27	APOOL	APOOL	Protein NS-mRNA NS	0	+						155.713	697.42
P84077;P61204;P84085;P18085	ADP-ribosylation factor 1;ADP-ribosylation factor 3;ADP-ribosylation factor 5;ADP-ribosylation factor 4	ARF1;ARF3;ARF5;ARF4	ARF1	Protein NS-mRNA NS	0.031	+						42.5578	67.67
P52565	Rho GDP-dissociation inhibitor 1	ARHGDIA	ARHGDIA	Protein NS-mRNA NS	NaN							97.4234	144.05
O75915	PRA1 family protein 3	ARL6IP5	ARL6IP5	Protein NS-mRNA NS	NaN							30.3133	53.44
Q12797	Aspartyl/asparaginyl beta-hydroxylase	ASPH	ASPH	Protein NS-mRNA NS	NaN							51.6265	82.52
P31939	Bifunctional purine biosynthesis protein PURH;Phosphoribosylaminoimidazolecarboxamide formyltransferase;IMP cyclohydrolase	ATIC	ATIC	Protein NS-mRNA NS	NaN							69.2578	102.94
P38606	V-type proton ATPase catalytic subunit A	ATP6V1A	ATP6V1A	Protein NS-mRNA NS	NaN							55.8186	77.26
Q9BXK5	Bcl-2-like protein 13	BCL2L13	BCL2L13	Protein NS-mRNA NS	0.031	+							125.99
P30043	Flavin reductase (NADPH)	BLVRB	BLVRB	Protein NS-mRNA NS	NaN							90.9312	171.22
Q9H3K6	BolA-like protein 2	BOLA2	BOLA2	Protein NS-mRNA NS	NaN							39.3357	66.49
Q9Y6E2;Q7L1Q6	Basic leucine zipper and W2 domain-containing protein 2	BZW2	BZW2	Protein NS-mRNA NS	NaN							39.5658	55.12
Q7Z3D6	UPF0317 protein C14orf159, mitochondrial	C14orf159	C14orf159	Protein NS-mRNA NS	0.009	+
P01024	Complement C3;Complement C3 beta chain;C3-beta-c;Complement C3 alpha chain;C3a anaphylatoxin;Acylation stimulating protein;Complement C3b alpha chain;Complement C3c alpha chain fragment 1;Complement C3dg fragment;Complement C3g fragment;Complement C3d fragment;Complement C3f fragment;Complement C3c alpha chain fragment 2	C3	C3	Protein NS-mRNA NS	NaN
P0C0L5;P0C0L4	Complement C4-B;Complement C4 beta chain;Complement C4-B alpha chain;C4a anaphylatoxin;C4b-B;C4d-B;Complement C4 gamma chain;Complement C4-A;Complement C4 beta chain;Complement C4-A alpha chain;C4a anaphylatoxin;C4b-A;C4d-A;Complement C4 gamma chain	C4B;C4A	C4A	Protein NS-mRNA NS	NaN
P00915	Carbonic anhydrase 1	CA1	CA1	Protein NS-mRNA NS	NaN
P00918	Carbonic anhydrase 2	CA2	CA2	Protein NS-mRNA NS	NaN							262.986
P07451	Carbonic anhydrase 3	CA3	CA3	Protein NS-mRNA NS	NaN							111.502
P54289	Voltage-dependent calcium channel subunit alpha-2/delta-1;Voltage-dependent calcium channel subunit alpha-2-1;Voltage-dependent calcium channel subunit delta-1	CACNA2D1	CACNA2D1	Protein NS-mRNA NS	NaN							58.2645	25.68
Q02641	Voltage-dependent L-type calcium channel subunit beta-1	CACNB1	CACNB1	Protein NS-mRNA NS	NaN							16.3102
O43852	Calumenin	CALU	CALU	Protein NS-mRNA NS	NaN							131.14	68.16
Q9UQM7	Calcium/calmodulin-dependent protein kinase type II subunit alpha	CAMK2A	CAMK2A	Protein NS-mRNA NS	NaN
O75155	Cullin-associated NEDD8-dissociated protein 2	CAND2	CAND2	Protein NS-mRNA NS	NaN							19.3619	65.57
P07384	Calpain-1 catalytic subunit	CAPN1	CAPN1	Protein NS-mRNA NS	NaN							60.1823	149.7
P17655	Calpain-2 catalytic subunit	CAPN2	CAPN2	Protein NS-mRNA NS	NaN							81.8407	107.37
P04632;Q96L46	Calpain small subunit 1	CAPNS1	CAPNS1	Protein NS-mRNA NS	NaN							77.0027	86.79
P47755;P52907	F-actin-capping protein subunit alpha-2	CAPZA2	CAPZA2	Protein NS-mRNA NS	NaN							77.7868	94.45
P47756	F-actin-capping protein subunit beta	CAPZB	CAPZB	Protein NS-mRNA NS	NaN							93.9999	87.15
P20810	Calpastatin	CAST	CAST	Protein NS-mRNA NS	NaN							44.3811	123.21
P04040	Catalase	CAT	CAT	Protein NS-mRNA NS	0.011	+						17.9511	26.37
Q6NZI2	Polymerase I and transcript release factor	CAVIN1	CAVIN1	Protein NS-mRNA NS	NaN
Q5BKX8	Muscle-related coiled-coil protein	CAVIN4	CAVIN4	Protein NS-mRNA NS	NaN
P16152;O75828	Carbonyl reductase [NADPH] 1;Carbonyl reductase [NADPH] 3	CBR1;CBR3	CBR1	Protein NS-mRNA NS	0.027	+						99.4901
P60953	Cell division control protein 42 homolog	CDC42	CDC42	Protein NS-mRNA NS	NaN							42.9637	57.95
P55290	Cadherin-13	CDH13	CDH13	Protein NS-mRNA NS	NaN
Q96MR6	Cilia- and flagella-associated protein 57	CFAP57	CFAP57	Protein NS-mRNA NS	NaN
Q9NX63	MICOS complex subunit MIC19	CHCHD3	CHCHD3	Protein NS-mRNA NS	0	+						142.802	310.63
P06732	Creatine kinase M-type;Creatine kinase M-type, N-terminally processed	CKM	CKM	Protein NS-mRNA NS	NaN							34.8791
Q00610;P53675	Clathrin heavy chain 1;Clathrin heavy chain 2	CLTC;CLTCL1	CLTCL1	Protein NS-mRNA NS	NaN
P30085	UMP-CMP kinase	CMPK1	CMPK1	Protein NS-mRNA NS	NaN							98.2241	86.88
Q9Y2R0	Cytochrome c oxidase assembly factor 3 homolog, mitochondrial	COA3	COA3	Protein NS-mRNA NS	0.003	+
Q9UBW8	COP9 signalosome complex subunit 7a	COPS7A	COPS7A	Protein NS-mRNA NS	NaN							50.7169	74.08
P14854	Cytochrome c oxidase subunit 6B1	COX6B1	COX6B1	Protein NS-mRNA NS	0	+						78.83	90.93
P10176	Cytochrome c oxidase subunit 8A, mitochondrial	COX8A	COX8A	Protein NS-mRNA NS	0	+
P55060	Exportin-2	CSE1L	CSE1L	Protein NS-mRNA NS	NaN							52.8797	104.54
P04080	Cystatin-B	CSTB	CSTB	Protein NS-mRNA NS	NaN							144.852	308.03
O60888	Protein CutA	CUTA	CUTA	Protein NS-mRNA NS	NaN							70.8989	189.87
Q86T65;REV__Q6P996	Disheveled-associated activator of morphogenesis 2	DAAM2	DAAM2	Protein NS-mRNA NS	NaN
P07108	Acyl-CoA-binding protein	DBI	DBI	Protein NS-mRNA NS	NaN								519.98
P07585	Decorin	DCN	DCN	Protein NS-mRNA NS	NaN
Q14203	Dynactin subunit 1	DCTN1	DCTN1	Protein NS-mRNA NS	NaN							64.554	68.93
Q13561	Dynactin subunit 2	DCTN2	DCTN2	Protein NS-mRNA NS	NaN							68.3528	56.1
Q7Z4W1	L-xylulose reductase	DCXR	DCXR	Protein NS-mRNA NS	NaN								47.21
Q92499	ATP-dependent RNA helicase DDX1	DDX1	DDX1	Protein NS-mRNA NS	NaN							58.8777	44.35
Q9NUU7;Q9UMR2	ATP-dependent RNA helicase DDX19A;ATP-dependent RNA helicase DDX19B	DDX19A;DDX19B	DDX19A	Protein NS-mRNA NS	NaN							36.8589	65.08
O00571;O15523	ATP-dependent RNA helicase DDX3X;ATP-dependent RNA helicase DDX3Y	DDX3X;DDX3Y	DDX3X	Protein NS-mRNA NS	NaN							22.8364	43.04
A6NNS2	Dehydrogenase/reductase SDR family member 7C	DHRS7C	DHRS7C	Protein NS-mRNA NS	NaN
Q9NR28	Diablo homolog, mitochondrial	DIABLO	DIABLO	Protein NS-mRNA NS	0.005	+						62.0193	91.69
P36957	Dihydrolipoyllysine-residue succinyltransferase component of 2-oxoglutarate dehydrogenase complex, mitochondrial	DLST	DLST	Protein NS-mRNA NS	0	+						79.149	127.44
P11532	Dystrophin	DMD	DMD	Protein NS-mRNA NS	NaN								29.93
O00429	Dynamin-1-like protein	DNM1L	DNM1L	Protein NS-mRNA NS	0.025	+						40.0806	121.21
O43598	2-deoxynucleoside 5-phosphate N-hydrolase 1	DNPH1	DNPH1	Protein NS-mRNA NS	NaN
Q14195;Q16555	Dihydropyrimidinase-related protein 3	DPYSL3	DPYSL3	Protein NS-mRNA NS	NaN							70.19	70.86
O75923	Dysferlin	DYSF	DYSF	Protein NS-mRNA NS	NaN							77.5964
P42126	Enoyl-CoA delta isomerase 1, mitochondrial	ECI1	ECI1	Protein NS-mRNA NS	0	+
O75521	Enoyl-CoA delta isomerase 2, mitochondrial	ECI2	ECI2	Protein NS-mRNA NS	0	+
P13929;P09104	Beta-enolase	ENO3	ENO3	Protein NS-mRNA NS	NaN							74.6311	158.99
P07099	Epoxide hydrolase 1	EPHX1	EPHX1	Protein NS-mRNA NS	NaN							62.5009	438.04
O94905	Erlin-2	ERLIN2	ERLIN2	Protein NS-mRNA NS	NaN							69.1559	118.78
P10768	S-formylglutathione hydrolase	ESD	ESD	Protein NS-mRNA NS	NaN							101.549	90.61
Q16134	Electron transfer flavoprotein-ubiquinone oxidoreductase, mitochondrial	ETFDH	ETFDH	Protein NS-mRNA NS	0	+						147.546	141.21
P15311	Ezrin	EZR	EZR	Protein NS-mRNA NS	NaN							46.6976	171.57
O94988	Protein FAM13A	FAM13A	FAM13A	Protein NS-mRNA NS	NaN
Q96A26	Protein FAM162A	FAM162A	FAM162A	Protein NS-mRNA NS	0.005	+							126.31
Q9BRX8	Redox-regulatory protein FAM213A	FAM213A	FAM213A	Protein NS-mRNA NS	NaN
O00757	Fructose-1,6-bisphosphatase isozyme 2	FBP2	FBP2	Protein NS-mRNA NS	NaN
Q96AC1	Fermitin family homolog 2	FERMT2	FERMT2	Protein NS-mRNA NS	NaN							50.6113	50.58
P02671	Fibrinogen alpha chain;Fibrinopeptide A;Fibrinogen alpha chain	FGA	FGA	Protein NS-mRNA NS	NaN
P02675;CON__P02676	Fibrinogen beta chain;Fibrinopeptide B;Fibrinogen beta chain	FGB	FGB	Protein NS-mRNA NS	NaN
P02679	Fibrinogen gamma chain	FGG	FGG	Protein NS-mRNA NS	NaN
Q9Y613	FH1/FH2 domain-containing protein 1	FHOD1	FHOD1	Protein NS-mRNA NS	NaN							38.9414	47.27
P21333	Filamin-A	FLNA	FLNA	Protein NS-mRNA NS	NaN							74.2184	88.76
Q14315;O75369	Filamin-C	FLNC	FLNC	Protein NS-mRNA NS	NaN							47.7386	153.76
P02792	Ferritin light chain	FTL	FTL	Protein NS-mRNA NS	NaN
P04406;O14556	Glyceraldehyde-3-phosphate dehydrogenase	GAPDH	GAPDH	Protein NS-mRNA NS	0.049	+						94.8764
Q04446	1,4-alpha-glucan-branching enzyme	GBE1	GBE1	Protein NS-mRNA NS	NaN								137.13
P02774;CON__Q3MHN5;CON__ENSEMBL:ENSBTAP00000018229	Vitamin D-binding protein	GC	GC	Protein NS-mRNA NS	NaN
P31150	Rab GDP dissociation inhibitor alpha	GDI1	GDI1	Protein NS-mRNA NS	NaN							99.3895	181
P50395	Rab GDP dissociation inhibitor beta	GDI2	GDI2	Protein NS-mRNA NS	NaN							74.0205	111.12
O75223	Gamma-glutamylcyclotransferase	GGCT	GGCT	Protein NS-mRNA NS	NaN
Q9H3K2	Growth hormone-inducible transmembrane protein	GHITM	GHITM	Protein NS-mRNA NS	0	+
Q04760	Lactoylglutathione lyase	GLO1	GLO1	Protein NS-mRNA NS	NaN							99.8946	162.68
P35754	Glutaredoxin-1	GLRX	GLRX	Protein NS-mRNA NS	NaN							146.675	143.38
Q5JWF2;P11488;P63096;P19087;P09471;P08754;A8MTJ3;P04899;P38405;P63092	Guanine nucleotide-binding protein G(s) subunit alpha isoforms XLas;Guanine nucleotide-binding protein G(t) subunit alpha-1;Guanine nucleotide-binding protein G(i) subunit alpha-1;Guanine nucleotide-binding protein G(t) subunit alpha-2;Guanine nucleotide-binding protein G(o) subunit alpha;Guanine nucleotide-binding protein G(k) subunit alpha;Guanine nucleotide-binding protein G(t) subunit alpha-3…	GNAS;GNAT1;GNAI1;GNAT2;GNAO1;GNAI3;GNAT3;GNAI2;GNAL	GNAS	Protein NS-mRNA NS	NaN							25.5622	21.3
P17174	Aspartate aminotransferase, cytoplasmic	GOT1	GOT1	Protein NS-mRNA NS	NaN							86.9127	722.19
P21695	Glycerol-3-phosphate dehydrogenase [NAD(+)], cytoplasmic	GPD1	GPD1	Protein NS-mRNA NS	NaN								216.71
Q8N335	Glycerol-3-phosphate dehydrogenase 1-like protein	GPD1L	GPD1L	Protein NS-mRNA NS	NaN							72.416	93.82
P43304	Glycerol-3-phosphate dehydrogenase, mitochondrial	GPD2	GPD2	Protein NS-mRNA NS	0	+						202.772	100.05
P06744;Q8N196	Glucose-6-phosphate isomerase	GPI	GPI	Protein NS-mRNA NS	0.009	+						84.6717	167.28
Q9UBQ7	Glyoxylate reductase/hydroxypyruvate reductase	GRHPR	GRHPR	Protein NS-mRNA NS	0	+						103.046	687.27
P28161;Q03013	Glutathione S-transferase Mu 2	GSTM2	GSTM2	Protein NS-mRNA NS	NaN							167.677	3809.6
P21266	Glutathione S-transferase Mu 3	GSTM3	GSTM3	Protein NS-mRNA NS	NaN
P09211	Glutathione S-transferase P	GSTP1	GSTP1	Protein NS-mRNA NS	NaN							112.313	272.68
P30711;P0CG30;P0CG29	Glutathione S-transferase theta-1	GSTT2	GSTT2	Protein NS-mRNA NS	NaN
P46976	Glycogenin-1	GYG1	GYG1	Protein NS-mRNA NS	NaN
P07305	Histone H1.0;Histone H1.0, N-terminally processed	H1F0	H1F0	Protein NS-mRNA NS	NaN								146.86
Q16836	Hydroxyacyl-coenzyme A dehydrogenase, mitochondrial	HADH	HADH	Protein NS-mRNA NS	0	+						141.079	273.31
P69905	Hemoglobin subunit alpha	HBA1	HBA1	Protein NS-mRNA NS	NaN
P68871;P02100	Hemoglobin subunit beta;LVV-hemorphin-7;Spinorphin	HBB	HBB	Protein NS-mRNA NS	NaN
P02042	Hemoglobin subunit delta	HBD	HBD	Protein NS-mRNA NS	NaN
P69892;P69891	Hemoglobin subunit gamma-2;Hemoglobin subunit gamma-1	HBG2;HBG1	HBG2	Protein NS-mRNA NS	NaN
P51858	Hepatoma-derived growth factor	HDGF	HDGF	Protein NS-mRNA NS	NaN							132.475	119.85
Q9Y5Z4	Heme-binding protein 2	HEBP2	HEBP2	Protein NS-mRNA NS	NaN
Q9BX68	Histidine triad nucleotide-binding protein 2, mitochondrial	HINT2	HINT2	Protein NS-mRNA NS	0	+						82.1541	399.33
P19367;P52789	Hexokinase-1	HK1	HK1	Protein NS-mRNA NS	0.035	+						77.875	160.76
P61978	Heterogeneous nuclear ribonucleoprotein K	HNRNPK	HNRNPK	Protein NS-mRNA NS	NaN							38.1271	56.87
Q86YM7	Homer protein homolog 1	HOMER1	HOMER1	Protein NS-mRNA NS	NaN
P00739;P00738	Haptoglobin-related protein;Haptoglobin;Haptoglobin alpha chain;Haptoglobin beta chain	HPR;HP	HPR	Protein NS-mRNA NS	NaN
P02790	Hemopexin	HPX	HPX	Protein NS-mRNA NS	NaN
Q92506	Estradiol 17-beta-dehydrogenase 8	HSD17B8	HSD17B8	Protein NS-mRNA NS	0	+							5.62
Q6YN16	Hydroxysteroid dehydrogenase-like protein 2	HSDL2	HSDL2	Protein NS-mRNA NS	0	+						37.5695
O75874	Isocitrate dehydrogenase [NADP] cytoplasmic	IDH1	IDH1	Protein NS-mRNA NS	0.017	+						161.923
O43837	Isocitrate dehydrogenase [NAD] subunit beta, mitochondrial	IDH3B	IDH3B	Protein NS-mRNA NS	0	+						53.0275	113.2
Q9BXS1	Isopentenyl-diphosphate delta-isomerase 2	IDI2	IDI2	Protein NS-mRNA NS	NaN
P01876;P01877	Ig alpha-1 chain C region;Ig alpha-2 chain C region	IGHA1;IGHA2	IGHA1	Protein NS-mRNA NS	NaN
P01857	Ig gamma-1 chain C region	IGHG1	IGHG1	Protein NS-mRNA NS	NaN
P01860	Ig gamma-3 chain C region	IGHG3	IGHG3	Protein NS-mRNA NS	NaN
P01861	Ig gamma-4 chain C region	IGHG4	IGHG4	Protein NS-mRNA NS	NaN
P01871	Ig mu chain C region	IGHM	IGHM	Protein NS-mRNA NS	NaN
P01834	Ig kappa chain C region	IGKC	IGKC	Protein NS-mRNA NS	NaN
P0DOY3;P0DOY2;P0CF74;A0M8Q6	Ig lambda-6 chain C region;Ig lambda-7 chain C region	IGLC6;IGLC7	IGLC7	Protein NS-mRNA NS	NaN
B9A064;P0CG04	Immunoglobulin lambda-like polypeptide 5;Ig lambda-1 chain C regions	IGLL5;IGLC1	IGLL5	Protein NS-mRNA NS	NaN
Q13797	Integrin alpha-9	ITGA9	ITGA9	Protein NS-mRNA NS	NaN
Q14624	Inter-alpha-trypsin inhibitor heavy chain H4;70 kDa inter-alpha-trypsin inhibitor heavy chain H4;35 kDa inter-alpha-trypsin inhibitor heavy chain H4	ITIH4	ITIH4	Protein NS-mRNA NS	NaN
O60282;P33176;Q12840	Kinesin heavy chain isoform 5C;Kinesin-1 heavy chain;Kinesin heavy chain isoform 5A	KIF5C;KIF5B;KIF5A	KIF5B	Protein NS-mRNA NS	NaN							40.1989	67.67
Q14974	Importin subunit beta-1	KPNB1	KPNB1	Protein NS-mRNA NS	NaN							57.457	85.46
Q9H9P8	L-2-hydroxyglutarate dehydrogenase, mitochondrial	L2HGDH	L2HGDH	Protein NS-mRNA NS	0	+
P83111	Serine beta-lactamase-like protein LACTB, mitochondrial	LACTB	LACTB	Protein NS-mRNA NS	0	+						67.9265
P55268	Laminin subunit beta-2	LAMB2	LAMB2	Protein NS-mRNA NS	NaN							13.7974
O43813	LanC-like protein 1	LANCL1	LANCL1	Protein NS-mRNA NS	NaN							56.531	119.95
P28838	Cytosol aminopeptidase	LAP3	LAP3	Protein NS-mRNA NS	0.003	+						81.8735	149.77
P00338	L-lactate dehydrogenase A chain	LDHA	LDHA	Protein NS-mRNA NS	NaN							79.5634	159.19
Q9NZU5	LIM and cysteine-rich domains protein 1	LMCD1	LMCD1	Protein NS-mRNA NS	NaN							37.2701
P36776	Lon protease homolog, mitochondrial	LONP1	LONP1	Protein NS-mRNA NS	0	+						75.5545	550.37
Q8N1G4	Leucine-rich repeat-containing protein 47	LRRC47	LRRC47	Protein NS-mRNA NS	NaN							52.5387	113.14
P09960	Leukotriene A-4 hydrolase	LTA4H	LTA4H	Protein NS-mRNA NS	NaN							165.191	196.37
Q8WWC4	Uncharacterized protein C2orf47, mitochondrial	MAIP1	MAIP1	Protein NS-mRNA NS	NaN
P46734	Dual specificity mitogen-activated protein kinase kinase 3	MAP2K3	MAP2K3	Protein NS-mRNA NS	NaN							27.1238	27.8
P52564	Dual specificity mitogen-activated protein kinase kinase 6	MAP2K6	MAP2K6	Protein NS-mRNA NS	NaN							96.0966	96.21
P27816	Microtubule-associated protein 4	MAP4	MAP4	Protein NS-mRNA NS	NaN							46.3608	85.55
Q16539	Mitogen-activated protein kinase 14	MAPK14	MAPK14	Protein NS-mRNA NS	NaN							31.9595	36.93
Q15555	Microtubule-associated protein RP/EB family member 2	MAPRE2	MAPRE2	Protein NS-mRNA NS	NaN								59.87
P02144	Myoglobin	MB	MB	Protein NS-mRNA NS	NaN							37.575
P40925	Malate dehydrogenase, cytoplasmic	MDH1	MDH1	Protein NS-mRNA NS	0.007	+						109.574	297.4
P48163	NADP-dependent malic enzyme	ME1	ME1	Protein NS-mRNA NS	0.007	+						77.6256	363.84
O95563	Mitochondrial pyruvate carrier 2	MPC2	MPC2	Protein NS-mRNA NS	0	+
P34949	Mannose-6-phosphate isomerase	MPI	MPI	Protein NS-mRNA NS	NaN							71.3563
P00846	ATP synthase subunit a	MT-ATP6	MT-ATP6	Protein NS-mRNA NS	NaN
P11586	C-1-tetrahydrofolate synthase, cytoplasmic;Methylenetetrahydrofolate dehydrogenase;Methenyltetrahydrofolate cyclohydrolase;Formyltetrahydrofolate synthetase;C-1-tetrahydrofolate synthase, cytoplasmic, N-terminally processed	MTHFD1	MTHFD1	Protein NS-mRNA NS	0.042	+						65.8204	115.39
P58546	Myotrophin	MTPN	MTPN	Protein NS-mRNA NS	NaN							55.1468	86.75
Q8IVN3	Musculoskeletal embryonic nuclear protein 1	MUSTN1	MUSTN1	Protein NS-mRNA NS	NaN
Q14324	Myosin-binding protein C, fast-type	MYBPC2	MYBPC2	Protein NS-mRNA NS	NaN
P35749	Myosin-11	MYH11	MYH11	Protein NS-mRNA NS	NaN
Q7Z406	Myosin-14	MYH14	MYH14	Protein NS-mRNA NS	NaN								63.03
Q9Y2K3	Myosin-15	MYH15	MYH15	Protein NS-mRNA NS	NaN
P11055	Myosin-3	MYH3	MYH3	Protein NS-mRNA NS	NaN							20.9002
Q9Y623	Myosin-4	MYH4	MYH4	Protein NS-mRNA NS	NaN
P13533	Myosin-6	MYH6	MYH6	Protein NS-mRNA NS	NaN
P13535	Myosin-8	MYH8	MYH8	Protein NS-mRNA NS	NaN
P05976	Myosin light chain 1/3, skeletal muscle isoform	MYL1	MYL1	Protein NS-mRNA NS	NaN							16.7579
P10916;Q9BUA6	Myosin regulatory light chain 2, ventricular/cardiac muscle isoform	MYL2	MYL2	Protein NS-mRNA NS	NaN
P08590	Myosin light chain 3	MYL3	MYL3	Protein NS-mRNA NS	NaN
P12829	Myosin light chain 4	MYL4	MYL4	Protein NS-mRNA NS	NaN							14.3021
Q02045	Myosin light chain 5	MYL5	MYL5	Protein NS-mRNA NS	NaN
P14649	Myosin light chain 6B	MYL6B	MYL6B	Protein NS-mRNA NS	NaN								78.22
Q9H1R3	Myosin light chain kinase 2, skeletal/cardiac muscle	MYLK2	MYLK2	Protein NS-mRNA NS	NaN
Q96A32	Myosin regulatory light chain 2, skeletal muscle isoform	MYLPF	MYLPF	Protein NS-mRNA NS	NaN							23.8073
Q9NPC6	Myozenin-2	MYOZ2	MYOZ2	Protein NS-mRNA NS	NaN
Q8TDC0	Myozenin-3	MYOZ3	MYOZ3	Protein NS-mRNA NS	NaN
E9PAV3;Q13765	Nascent polypeptide-associated complex subunit alpha, muscle-specific form	NACA	NACA	Protein NS-mRNA NS	NaN							29.6541	29.02
Q99733;P55209	Nucleosome assembly protein 1-like 4	NAP1L4	NAP1L4	Protein NS-mRNA NS	NaN							53.6916	48.47
P54920	Alpha-soluble NSF attachment protein	NAPA	NAPA	Protein NS-mRNA NS	NaN							31.8886	32.68
Q8IW45	ATP-dependent (S)-NAD(P)H-hydrate dehydratase	NAXD	NAXD	Protein NS-mRNA NS	NaN
P19338	Nucleolin	NCL	NCL	Protein NS-mRNA NS	NaN							49.4463	119.04
Q9UN36	Protein NDRG2	NDRG2	NDRG2	Protein NS-mRNA NS	NaN
Q9P0J0	NADH dehydrogenase [ubiquinone] 1 alpha subcomplex subunit 13	NDUFA13	NDUFA13	Protein NS-mRNA NS	0.001	+						75.3623	53.54
O43678	NADH dehydrogenase [ubiquinone] 1 alpha subcomplex subunit 2	NDUFA2	NDUFA2	Protein NS-mRNA NS	0	+						40.3053	27.51
P56556	NADH dehydrogenase [ubiquinone] 1 alpha subcomplex subunit 6	NDUFA6	NDUFA6	Protein NS-mRNA NS	0	+						48.7849	19.74
O95182	NADH dehydrogenase [ubiquinone] 1 alpha subcomplex subunit 7	NDUFA7	NDUFA7	Protein NS-mRNA NS	0	+						17.917	11.71
O96000	NADH dehydrogenase [ubiquinone] 1 beta subcomplex subunit 10	NDUFB10	NDUFB10	Protein NS-mRNA NS	0	+						83.3151	53.82
O95168	NADH dehydrogenase [ubiquinone] 1 beta subcomplex subunit 4	NDUFB4	NDUFB4	Protein NS-mRNA NS	0.009	+							204.79
O43674	NADH dehydrogenase [ubiquinone] 1 beta subcomplex subunit 5, mitochondrial	NDUFB5	NDUFB5	Protein NS-mRNA NS	0	+						87.8997	46.4
P17568	NADH dehydrogenase [ubiquinone] 1 beta subcomplex subunit 7	NDUFB7	NDUFB7	Protein NS-mRNA NS	0	+							82.58
O95169	NADH dehydrogenase [ubiquinone] 1 beta subcomplex subunit 8, mitochondrial	NDUFB8	NDUFB8	Protein NS-mRNA NS	0	+						98.3958	294.33
Q9Y6M9	NADH dehydrogenase [ubiquinone] 1 beta subcomplex subunit 9	NDUFB9	NDUFB9	Protein NS-mRNA NS	0	+						102.721	56.58
O95298;E9PQ53	NADH dehydrogenase [ubiquinone] 1 subunit C2;NADH dehydrogenase [ubiquinone] 1 subunit C2, isoform 2	NDUFC2;NDUFC2-KCTD14	NDUFC2	Protein NS-mRNA NS	0	+						95.9102	28.05
O43181	NADH dehydrogenase [ubiquinone] iron-sulfur protein 4, mitochondrial	NDUFS4	NDUFS4	Protein NS-mRNA NS	0	+						26.4003	21.62
O75380	NADH dehydrogenase [ubiquinone] iron-sulfur protein 6, mitochondrial	NDUFS6	NDUFS6	Protein NS-mRNA NS	0	+						41.5453	33.83
O75251	NADH dehydrogenase [ubiquinone] iron-sulfur protein 7, mitochondrial	NDUFS7	NDUFS7	Protein NS-mRNA NS	0	+						57.884	45.35
Q9BXI3	Cytosolic 5-nucleotidase 1A	NT5C1A	NT5C1A	Protein NS-mRNA NS	NaN
Q9H0P0	Cytosolic 5-nucleotidase 3A	NT5C3A	NT5C3A	Protein NS-mRNA NS	NaN
P61970	Nuclear transport factor 2	NUTF2	NUTF2	Protein NS-mRNA NS	NaN							132.661	139.71
Q9NTK5	Obg-like ATPase 1	OLA1	OLA1	Protein NS-mRNA NS	NaN							78.5888	167.99
O60313	Dynamin-like 120 kDa protein, mitochondrial;Dynamin-like 120 kDa protein, form S1	OPA1	OPA1	Protein NS-mRNA NS	0	+						72.9209	100.64
P02763;P19652	Alpha-1-acid glycoprotein 1	ORM1	ORM1	Protein NS-mRNA NS	NaN
O95747	Serine/threonine-protein kinase OSR1	OXSR1	OXSR1	Protein NS-mRNA NS	NaN							75.6925	96.68
P43034	Platelet-activating factor acetylhydrolase IB subunit alpha	PAFAH1B1	PAFAH1B1	Protein NS-mRNA NS	NaN							45.7741	45.66
Q99497	Protein deglycase DJ-1	PARK7	PARK7	Protein NS-mRNA NS	NaN							88.0345	186.2
Q96AQ6	Pre-B-cell leukemia transcription factor-interacting protein 1	PBXIP1	PBXIP1	Protein NS-mRNA NS	NaN							20.5018
Q9BZA8;Q9BZA7	Protocadherin-11 Y-linked;Protocadherin-11 X-linked	PCDH11Y;PCDH11X	PCDH11X	Protein NS-mRNA NS	NaN
Q9UHG3	Prenylcysteine oxidase 1	PCYOX1	PCYOX1	Protein NS-mRNA NS	NaN							100.74	164.21
Q13442	28 kDa heat- and acid-stable phosphoprotein	PDAP1	PDAP1	Protein NS-mRNA NS	NaN							45.9279	64.7
O00330	Pyruvate dehydrogenase protein X component, mitochondrial	PDHX	PDHX	Protein NS-mRNA NS	0	+						80.8999	67.69
O00151	PDZ and LIM domain protein 1	PDLIM1	PDLIM1	Protein NS-mRNA NS	NaN							43.8278	49.02
Q9NR12	PDZ and LIM domain protein 7	PDLIM7	PDLIM7	Protein NS-mRNA NS	NaN							57.0956	30.73
O00764	Pyridoxal kinase	PDXK	PDXK	Protein NS-mRNA NS	NaN							158.652	327.6
P30086	Phosphatidylethanolamine-binding protein 1;Hippocampal cholinergic neurostimulating peptide	PEBP1	PEBP1	Protein NS-mRNA NS	NaN							109.296	324.85
P35080	Profilin-2	PFN2	PFN2	Protein NS-mRNA NS	NaN								179.49
P15259	Phosphoglycerate mutase 2	PGAM2	PGAM2	Protein NS-mRNA NS	NaN							35.7857
P00558	Phosphoglycerate kinase 1	PGK1	PGK1	Protein NS-mRNA NS	NaN							118.732	195.66
P07205	Phosphoglycerate kinase 2	PGK2	PGK2	Protein NS-mRNA NS	NaN							118.255	159.96
P36871	Phosphoglucomutase-1	PGM1	PGM1	Protein NS-mRNA NS	NaN							238.95
Q93100	Phosphorylase b kinase regulatory subunit beta	PHKB	PHKB	Protein NS-mRNA NS	NaN
Q9NRX4	14 kDa phosphohistidine phosphatase	PHPT1	PHPT1	Protein NS-mRNA NS	NaN							124.669
P14618;P30613	Pyruvate kinase PKM	PKM	PKM	Protein NS-mRNA NS	NaN
Q15111	Inactive phospholipase C-like protein 1	PLCL1	PLCL1	Protein NS-mRNA NS	NaN
Q99541	Perilipin-2	PLIN2	PLIN2	Protein NS-mRNA NS	NaN
O60664	Perilipin-3	PLIN3	PLIN3	Protein NS-mRNA NS	NaN
Q96Q06	Perilipin-4	PLIN4	PLIN4	Protein NS-mRNA NS	NaN
Q8TBY8	Polyamine-modulated factor 1-binding protein 1	PMFBP1	PMFBP1	Protein NS-mRNA NS	NaN
P30153;P30154	Serine/threonine-protein phosphatase 2A 65 kDa regulatory subunit A alpha isoform	PPP2R1A	PPP2R1A	Protein NS-mRNA NS	NaN							40.0265	50.36
Q00005;P63151;Q66LE6	Serine/threonine-protein phosphatase 2A 55 kDa regulatory subunit B beta isoform;Serine/threonine-protein phosphatase 2A 55 kDa regulatory subunit B alpha isoform;Serine/threonine-protein phosphatase 2A 55 kDa regulatory subunit B delta isoform	PPP2R2B;PPP2R2A;PPP2R2D	PPP2R2A	Protein NS-mRNA NS	NaN							53.0831	81.84
Q08209	Serine/threonine-protein phosphatase 2B catalytic subunit alpha isoform	PPP3CA	PPP3CA	Protein NS-mRNA NS	NaN							42.3491	723.29
Q06830;Q13162	Peroxiredoxin-1	PRDX1	PRDX1	Protein NS-mRNA NS	NaN							81.9888	187.52
P32119	Peroxiredoxin-2	PRDX2	PRDX2	Protein NS-mRNA NS	NaN							86.3911	249.06
P30041	Peroxiredoxin-6	PRDX6	PRDX6	Protein NS-mRNA NS	0.017	+						136.41	229.74
P48147	Prolyl endopeptidase	PREP	PREP	Protein NS-mRNA NS	NaN							79.6871	126.9
P10644;P31321	cAMP-dependent protein kinase type I-alpha regulatory subunit;cAMP-dependent protein kinase type I-alpha regulatory subunit, N-terminally processed	PRKAR1A	PRKAR1A	Protein NS-mRNA NS	NaN							12.3281	5.01
P14314	Glucosidase 2 subunit beta	PRKCSH	PRKCSH	Protein NS-mRNA NS	NaN							91.2428	91.67
Q13976	cGMP-dependent protein kinase 1	PRKG1	PRKG1	Protein NS-mRNA NS	NaN
Q8N8N7	Prostaglandin reductase 2	PTGR2	PTGR2	Protein NS-mRNA NS	NaN							70.8154
P06454	Prothymosin alpha;Prothymosin alpha, N-terminally processed;Thymosin alpha-1	PTMA	PTMA	Protein NS-mRNA NS	NaN							34.083	78.32
Q15257	Serine/threonine-protein phosphatase 2A activator	PTPA	PTPA	Protein NS-mRNA NS	NaN
P11216	Glycogen phosphorylase, brain form	PYGB	PYGB	Protein NS-mRNA NS	NaN							75.5408	153.67
P11217;P06737	Glycogen phosphorylase, muscle form	PYGM	PYGM	Protein NS-mRNA NS	NaN							32.5781
P09417	Dihydropteridine reductase	QDPR	QDPR	Protein NS-mRNA NS	0.036	+						120.036	602.6
P51149	Ras-related protein Rab-7a	RAB7A	RAB7A	Protein NS-mRNA NS	NaN							30.3453	37.85
P63244	Guanine nucleotide-binding protein subunit beta-2-like 1;Guanine nucleotide-binding protein subunit beta-2-like 1, N-terminally processed	RACK1	RACK1	Protein NS-mRNA NS	NaN
P62826	GTP-binding nuclear protein Ran	RAN	RAN	Protein NS-mRNA NS	NaN							74.4707	90.65
P62834;P61224;A6NIZ1	Ras-related protein Rap-1A;Ras-related protein Rap-1b;Ras-related protein Rap-1b-like protein	RAP1A;RAP1B	RAP1A	Protein NS-mRNA NS	NaN								48.5
Q14644	Ras GTPase-activating protein 3	RASA3	RASA3	Protein NS-mRNA NS	NaN							17.0579	14.34
P35241	Radixin	RDX	RDX	Protein NS-mRNA NS	NaN							52.3821	85.57
P61586;P08134;P62745	Transforming protein RhoA;Rho-related GTP-binding protein RhoC;Rho-related GTP-binding protein RhoB	RHOA;RHOC;RHOB	RHOA	Protein NS-mRNA NS	NaN							19.9843	24.24
P13489	Ribonuclease inhibitor	RNH1	RNH1	Protein NS-mRNA NS	NaN							45.3411	89.28
O75298	Reticulon-2	RTN2	RTN2	Protein NS-mRNA NS	NaN							32.8021
P26447	Protein S100-A4	S100A4	S100A4	Protein NS-mRNA NS	NaN							108.41	146.19
Q9Y512	Sorting and assembly machinery component 50 homolog	SAMM50	SAMM50	Protein NS-mRNA NS	0	+						130.958	215.82
P22307	Non-specific lipid-transfer protein	SCP2	SCP2	Protein NS-mRNA NS	NaN							14.6678	47.37
O95810	Serum deprivation-response protein	SDPR	SDPR	Protein NS-mRNA NS	NaN								52.73
Q13228	Selenium-binding protein 1	SELENBP1	SELENBP1	Protein NS-mRNA NS	NaN
P01009	Alpha-1-antitrypsin;Short peptide from AAT	SERPINA1	SERPINA1	Protein NS-mRNA NS	NaN
P01011	Alpha-1-antichymotrypsin;Alpha-1-antichymotrypsin His-Pro-less	SERPINA3	SERPINA3	Protein NS-mRNA NS	NaN
P35237	Serpin B6	SERPINB6	SERPINB6	Protein NS-mRNA NS	NaN							109.948
P01008	Antithrombin-III	SERPINC1	SERPINC1	Protein NS-mRNA NS	NaN
P31947	14-3-3 protein sigma	SFN	SFN	Protein NS-mRNA NS	NaN
Q92629	Delta-sarcoglycan	SGCD	SGCD	Protein NS-mRNA NS	NaN
P02730	Band 3 anion transport protein	SLC4A1	SLC4A1	Protein NS-mRNA NS	NaN
Q14BN4	Sarcolemmal membrane-associated protein	SLMAP	SLMAP	Protein NS-mRNA NS	NaN							61.6854
P35270;REV__Q16649	Sepiapterin reductase	SPR	SPR	Protein NS-mRNA NS	0	+						91.9155	157.89
Q01082;O15020	Spectrin beta chain, non-erythrocytic 1	SPTBN1	SPTBN1	Protein NS-mRNA NS	NaN							27.9028	30.24
Q96MF2	SH3 and cysteine-rich domain-containing protein 3	STAC3	STAC3	Protein NS-mRNA NS	NaN
P31948	Stress-induced-phosphoprotein 1	STIP1	STIP1	Protein NS-mRNA NS	NaN							55.2281	157.33
Q9BYT3	Serine/threonine-protein kinase 33	STK33	STK33	Protein NS-mRNA NS	NaN
P53999	Activated RNA polymerase II transcriptional coactivator p15	SUB1	SUB1	Protein NS-mRNA NS	NaN							40.5691	170.78
Q9P2R7	Succinyl-CoA ligase [ADP-forming] subunit beta, mitochondrial	SUCLA2	SUCLA2	Protein NS-mRNA NS	0	+						73.0356	125.35
Q96I99	Succinyl-CoA ligase [GDP-forming] subunit beta, mitochondrial	SUCLG2	SUCLG2	Protein NS-mRNA NS	0	+						109.543	308.5
O60506	Heterogeneous nuclear ribonucleoprotein Q	SYNCRIP	SYNCRIP	Protein NS-mRNA NS	NaN							60.6824	107.92
P57105	Synaptojanin-2-binding protein	SYNJ2BP	SYNJ2BP	Protein NS-mRNA NS	NaN								63.66
Q9UMS6	Synaptopodin-2	SYNPO2	SYNPO2	Protein NS-mRNA NS	NaN							28.4271
Q01995	Transgelin	TAGLN	TAGLN	Protein NS-mRNA NS	NaN							30.6368
P37837	Transaldolase	TALDO1	TALDO1	Protein NS-mRNA NS	NaN							55.0187	118.55
Q9BXU3	Testis-expressed sequence 13A protein	TEX13A	TEX13A	Protein NS-mRNA NS	NaN
P02787;CON__Q2HJF0;CON__Q29443;CON__Q0IIK2	Serotransferrin	TF	TF	Protein NS-mRNA NS	NaN
P21980	Protein-glutamine gamma-glutamyltransferase 2	TGM2	TGM2	Protein NS-mRNA NS	NaN							69.0544
Q9Y490	Talin-1	TLN1	TLN1	Protein NS-mRNA NS	NaN							33.5781	46.41
Q9Y4G6	Talin-2	TLN2	TLN2	Protein NS-mRNA NS	NaN							83.7965	89.19
Q9BTV4	Transmembrane protein 43	TMEM43	TMEM43	Protein NS-mRNA NS	NaN							61.3987	98.39
Q9NZQ9	Tropomodulin-4	TMOD4	TMOD4	Protein NS-mRNA NS	NaN
P63316	Troponin C, slow skeletal and cardiac muscles	TNNC1	TNNC1	Protein NS-mRNA NS	NaN
P48788	Troponin I, fast skeletal muscle	TNNI2	TNNI2	Protein NS-mRNA NS	NaN
P13805;P45379;Q8IVD9	Troponin T, slow skeletal muscle	TNNT1	TNNT1	Protein NS-mRNA NS	NaN
P45378	Troponin T, fast skeletal muscle	TNNT3	TNNT3	Protein NS-mRNA NS	NaN
Q9H497	Torsin-3A	TOR3A	TOR3A	Protein NS-mRNA NS	NaN							33.6133	261.02
P60174	Triosephosphate isomerase	TPI1	TPI1	Protein NS-mRNA NS	0.047	+						143.792	250.92
P09493	Tropomyosin alpha-1 chain	TPM1	TPM1	Protein NS-mRNA NS	NaN								18.44
P06753	Tropomyosin alpha-3 chain	TPM3	TPM3	Protein NS-mRNA NS	NaN							136.509
P02766	Transthyretin	TTR	TTR	Protein NS-mRNA NS	NaN
Q9NY65	Tubulin alpha-8 chain	TUBA8	TUBA8	Protein NS-mRNA NS	NaN
Q9BVA1;Q13885	Tubulin beta-2B chain;Tubulin beta-2A chain	TUBB2B;TUBB2A	TUBB2A	Protein NS-mRNA NS	NaN							152.51
Q16881	Thioredoxin reductase 1, cytoplasmic	TXNRD1	TXNRD1	Protein NS-mRNA NS	0.029	+						74.06	110.38
P18206	Vinculin	VCL	VCL	Protein NS-mRNA NS	NaN							57.8161	63
P21796	Voltage-dependent anion-selective channel protein 1	VDAC1	VDAC1	Protein NS-mRNA NS	0	+						125.658	356.14
Q9Y277	Voltage-dependent anion-selective channel protein 3	VDAC3	VDAC3	Protein NS-mRNA NS	0	+						116.885	185.1
O75083	WD repeat-containing protein 1	WDR1	WDR1	Protein NS-mRNA NS	NaN							87.1194	63.03
Q9BZH6	WD repeat-containing protein 11	WDR11	WDR11	Protein NS-mRNA NS	NaN
Q8TBY9	WD repeat-containing protein 66	WDR66	WDR66	Protein NS-mRNA NS	NaN
Q702N8	Xin actin-binding repeat-containing protein 1	XIRP1	XIRP1	Protein NS-mRNA NS	NaN
P13010	X-ray repair cross-complementing protein 5	XRCC5	XRCC5	Protein NS-mRNA NS	NaN							41.0654	114.84
P16989;P67809;Q9Y2T7	Y-box-binding protein 3;Nuclease-sensitive element-binding protein 1;Y-box-binding protein 2	YBX3;YBX1;YBX2	YBX1	Protein NS-mRNA NS	NaN							34.9291	25.45
P27348	14-3-3 protein theta	YWHAQ	YWHAQ	Protein NS-mRNA NS	NaN							71.3441	98.31
Q5T619	Zinc finger protein 648	ZNF648	ZNF648	Protein NS-mRNA NS	NaN
